# Supplementary material for: HPOSim: An R Package for Phenotypic Similarity Measure and Enrichment Analysis Based on the Human Phenotype Ontology
Source: PLoS One. 2015 Feb 9;10(2):e0115692. doi: 10.1371/journal.pone.0115692 (PMC4321842; doi:10.1371/journal.pone.0115692)
Supplement: S1 Dataset — (CSV) [file pone.0115692.s001.csv]

Entrez ID 1	Entrez ID 2
25	4193
25	3717
25	7015
25	4137
25	351
25	5925
25	5295
25	2876
207	7015
207	5295
207	3064
207	4193
207	1385
207	367
207	2308
207	2099
207	5728
207	4303
207	2033
207	672
348	4137
348	351
351	7040
351	5663
355	5578
367	2908
367	6774
367	672
367	1499
367	2033
367	5925
367	5728
367	2099
367	2308
367	4193
472	25
472	7486
472	6794
472	7157
472	5830
472	672
472	7507
472	4193
472	4683
545	4683
545	7507
545	7157
545	672
581	596
596	6647
596	5663
641	7157
641	4292
672	6774
672	7153
672	25
672	7314
675	7157
675	672
701	675
1029	7486
1029	4193
1029	4609
1050	1499
1050	2033
1050	1387
1387	7157
1387	672
1387	4303
1387	367
1387	6774
1387	1385
1387	1499
1387	2908
1387	2308
1387	3064
1387	2099
1499	2033
1499	2308
1499	5663
1499	4303
1956	6777
1956	6774
1956	1950
1956	1499
1956	2064
1956	7314
1956	367
1956	355
2010	4000
2033	672
2033	7020
2033	7157
2033	6774
2033	8626
2033	2099
2033	1387
2033	6929
2033	4193
2033	6777
2064	1950
2064	1499
2064	3717
2071	2068
2073	2068
2074	1161
2074	2073
2099	3480
2099	627
2099	672
2099	2064
2099	1956
2260	1387
2260	5295
2308	2099
2353	4000
2353	1649
2690	5781
2690	3717
2690	5295
2690	2688
2690	6774
2908	1385
2908	1050
2908	6774
3064	1956
3064	7341
3265	3643
3265	596
3265	5295
3479	3480
3480	4193
3480	3643
3480	3717
3480	5580
3561	3575
3575	6774
3575	6777
3575	5295
3630	5925
3630	3480
3630	3643
3643	3717
3643	5295
3643	6777
3717	1956
3717	5159
3717	6777
3717	4792
3717	6774
3717	672
3717	5336
3953	5781
3953	6774
3953	3952
3953	3717
4000	1950
4001	4000
4036	3630
4036	348
4036	5328
4137	5663
4193	1387
4193	2908
4193	7314
4193	2099
4292	672
4303	2099
4609	1050
4609	5925
4609	4292
4609	6908
4609	672
4609	2033
4609	1387
4683	2033
4683	672
4791	2908
4792	4791
5155	3265
5155	5159
5159	5295
5159	6777
5159	1956
5295	3717
5295	3480
5295	5663
5295	2064
5295	5979
5295	2099
5295	1956
5295	5925
5295	4792
5295	1499
5422	7157
5422	5925
5449	2908
5449	1387
5578	1956
5578	7153
5578	596
5578	7157
5578	3643
5578	4000
5578	5781
5578	4001
5580	1387
5580	4137
5580	6774
5580	3643
5580	4001
5580	1956
5580	2033
5728	7157
5728	6794
5781	6774
5781	3643
5781	3480
5781	847
5781	5295
5781	5979
5781	1956
5781	3717
5781	6777
5781	5159
5925	7020
5925	4193
5925	2353
5925	4000
5925	2099
5925	6908
5925	672
5925	1050
5925	2033
5925	7153
5979	6774
6774	6777
6774	5159
6774	3480
6777	2908
6777	2690
6794	7157
6872	4193
6872	5925
6872	2353
6908	4193
6908	2099
6908	7157
6908	6872
6908	2908
6908	3064
6908	2353
6929	1499
6929	1387
7015	5578
7020	1499
7040	1490
7157	672
7157	596
7157	2099
7157	2074
7157	7153
7157	2908
7157	25
7157	3064
7157	1938
7157	7020
7157	4193
7157	7314
7157	2071
7157	4792
7314	4137
7314	2908
7314	4609
7314	2064
7341	4193
7341	2353
7341	355
7341	4792
7341	7153
7341	367
7341	2908
7415	3717
7415	7486
7415	672
7415	4792
7486	7157
7486	641
7507	2074
7507	2067
8626	7157
8820	5626
9184	701
