# Supplementary material for: HPOSim: An R Package for Phenotypic Similarity Measure and Enrichment Analysis Based on the Human Phenotype Ontology
Source: PLoS One. 2015 Feb 9;10(2):e0115692. doi: 10.1371/journal.pone.0115692 (PMC4321842; doi:10.1371/journal.pone.0115692)
Supplement: S2 Dataset — (CSV) [file pone.0115692.s002.csv]

	25	207	348	351	355	367	472	545	581	596	641	672	675	701	1029	1050	1387	1499	1956	2010	2033	2064	2068	2071	2073	2074	2099	2260	2308	2353	2690	2908	3064	3265	3479	3480	3561	3575	3630	3643	3717	3952	3953	4000	4001	4036	4137	4193	4292
25	2.640037535	1.441290991	0.979783823	0.768819054	1.313904647	0.996395246	2.049163084	1.163300097	1.982136959	2.057381222	2.049163084	0.929369121	2.049163084	2.049163084	1.245816274	2.162331228	1.245816274	0.996395246	1.115242945	0.067026125	0.929369121	1.112617294	1.313904647	1.659071003	0.699920431	1.287315234	0	0.067026125	1.612356021	0.699920431	0.067026125	0.292477636	0	0.996395246	0.067026125	0.067026125	1.246878522	1.246878522	0.699920431	0.699920431	2.049163084	0	0.632894306	1.312842399	0.067026125	0.067026125	0	1.982136959	1.982136959
207	1.441290991	3.126541964	1.477916161	1.199050298	1.516003647	1.555829223	1.590667928	1.764155291	2.74507906	1.569501914	1.691753829	1.798119207	1.734964462	1.877741366	2.098263507	1.499198036	1.793565536	2.214007321	2.572780067	1.673538561	2.026546408	2.616206357	1.551173335	1.521162776	1.378614788	1.693498302	1.66845376	1.747737183	2.47436577	1.526570987	1.499770438	1.149155961	0.889036312	1.992648047	1.282821671	1.409848994	1.491720611	1.407128301	1.335061578	1.633830503	1.486754726	1.22700266	1.52206944	1.775232928	1.100050707	1.664087748	1.141066383	2.190255246	2.205402343
348	0.979783823	1.477916161	2.753898324	1.790693689	1.464498752	0.934435457	1.345833502	0.794027197	0.96047892	0.877241161	0.993942893	0.859989776	1.443367204	1.325146637	0.998338792	0.99573567	1.237047927	0.945167072	0.829789086	0.331715405	0.681930144	0.780527494	1.135595462	1.029289058	0.754327917	1.344666941	0.446927612	1.102869037	0	1.509994209	0.81406125	0.563575413	1.066062711	1.333798397	0.456307896	0.550151366	1.137308505	1.35728782	0.650864692	1.110687906	1.377792455	0.755258071	0.682001916	1.782545866	0.98111481	1.060328373	1.065182233	0.704526035	1.089659293
351	0.768819054	1.199050298	1.790693689	3.114478954	0.835217594	0.784573472	1.20964837	0.757834707	0.405206398	0.877241161	0.82635052	0.373582787	1.340128556	1.263563593	0.615484518	0.765592286	1.320127414	0.671064143	0	0.847761812	0.602152416	0.499158361	1.132881559	0.8319068	0.843358493	1.285153402	0.212631782	1.015355092	0	1.232128549	0.428157499	0.718346584	1.310086943	1.440798393	0.64689191	0.668500826	0.643632164	0.536214795	0.654263101	0.893796061	1.846555389	0.322121399	0.532832879	1.342834233	1.189071428	0.864588865	1.265998032	0.576375806	1.553991623
355	1.313904647	1.516003647	1.464498752	0.835217594	3.627727213	0.298811877	2.097883982	1.045607265	1.189177254	0.877241161	1.679354612	0.268469628	1.827943537	1.564853254	0.841933741	1.360231115	1.086237678	0.430005772	0	0.886266278	0.578550888	0.231067822	1.777847406	1.703964517	1.012228072	1.249880324	0.219972775	0.602091847	0	1.065856913	0.651153891	0.563575413	0.059527036	0.611339294	0.361271682	0.473956827	1.855672107	1.911481794	0.911662407	1.019896716	1.927381272	0	0.738353488	1.353859886	0.259239167	0.532865203	0.281326838	1.292771336	1.474064383
367	0.996395246	1.555829223	0.934435457	0.784573472	0.298811877	3.067375957	1.614684961	1.324464254	1.907555825	1.394053681	1.339648819	1.713263468	1.690683353	1.474696255	1.180664012	1.013857223	1.601333438	1.627224517	1.115242945	1.21919981	1.334217244	1.398228439	1.564390061	1.317957466	1.020069742	1.550283021	2.021785054	1.849439462	1.612356021	1.51441907	1.319079352	0.723287013	0.704719654	1.626320958	0.817997708	0.993168747	0.423584972	0.393339896	1.028918018	1.634505066	0.597017224	0.924072389	1.432989574	2.032076329	1.10248341	1.075582176	0.914496131	1.325030104	1.383473955
472	2.049163084	1.590667928	1.345833502	1.20964837	2.097883982	1.614684961	2.772050031	1.092835084	1.755674543	3.061919514	1.697914517	1.709839149	1.577648985	1.484633211	1.32941014	2.162331228	1.441426504	1.399156736	1.513516807	1.087224661	1.128138088	1.479310569	1.725779375	1.526251924	1.056882842	1.527114519	1.475372228	1.212494466	1.612356021	1.281054129	1.209422441	0.99438479	1.020332852	1.182888371	0.800117097	0.802197274	2.269402085	1.993639057	0.985062883	1.316135085	1.396316253	1.062305048	1.414758772	1.676649495	1.278160661	0.946591931	1.162020455	1.547073507	1.451404786
545	1.163300097	1.764155291	0.794027197	0.757834707	1.045607265	1.324464254	1.092835084	2.738027683	1.389292801	1.569501914	1.508146383	1.131798956	1.657598092	1.595740471	1.229098426	1.269054652	2.010767638	1.336563404	1.115242945	1.228766022	1.649076733	1.223473142	1.529034287	1.182648366	1.332752565	1.923939747	1.467780331	2.087645709	1.612356021	1.071793145	1.569504103	0	0.868793081	1.866408771	1.463558585	1.365333894	0.737364985	0.561229351	1.07442854	1.424732314	0.948692069	0.5762637	0.600338448	1.908574657	0.984768955	1.252538882	0.971032827	1.132231389	1.259450493
581	1.982136959	2.74507906	0.96047892	0.405206398	1.189177254	1.907555825	1.755674543	1.389292801	2.956617513	2.057381222	1.899327215	1.831739667	2.373798749	2.915831925	1.628856815	2.228778459	1.770804432	2.631488657	1.115242945	0	2.631488657	1.805102638	1.198687835	1.715863197	0.633629823	1.557602481	0.967354564	1.093081821	2.47436577	1.098523093	0.589862582	0	0	2.100969496	0	0	0.724236874	1.026079836	0.444151265	1.095044327	1.4722799	0	0.633629823	1.602586368	0.925551133	1.181568695	0.40335968	2.09497199	2.776787707
596	2.057381222	1.569501914	0.877241161	0.877241161	0.877241161	1.394053681	3.061919514	1.569501914	2.057381222	3.176455855	2.413105837	1.394053681	2.057381222	2.057381222	1.394053681	2.057381222	1.394053681	1.394053681	1.394053681	0	1.394053681	1.394053681	0.877241161	1.569501914	0	1.355762934	0	0	1.612356021	0	0	0	0	1.394053681	0	0	0.877241161	0.877241161	0	0	2.057381222	0	0	1.394053681	0	0	0	2.413105837	2.413105837
641	2.049163084	1.691753829	0.993942893	0.82635052	1.679354612	1.339648819	1.697914517	1.508146383	1.899327215	2.413105837	2.753032405	1.33792606	1.715618672	1.649407408	1.468390557	2.228778459	1.723040143	1.439698376	1.513516807	0.582127224	1.608724484	1.628293681	1.632347699	1.416887055	1.155737291	1.519111747	1.11627806	1.654527237	1.612356021	1.234858594	1.43264796	0.723287013	0.80311896	1.627337032	1.267695785	1.213189975	1.807952605	1.611299362	1.105621372	1.485921303	1.096063835	0.924072389	1.265866674	1.809987741	1.162623595	0.950658918	0.74413784	1.69548566	1.479339954
672	0.929369121	1.798119207	0.859989776	0.373582787	0.268469628	1.713263468	1.709839149	1.131798956	1.831739667	1.394053681	1.33792606	2.39745812	1.797840866	1.92026565	0.883039005	1.013857223	1.62462133	1.560855853	1.115242945	0	1.478334396	1.254662189	1.077226168	1.285807073	0.68812557	1.400284546	0.967354564	1.288521004	1.612356021	1.069844571	0.934266453	0	0	1.676562916	0.237263354	0.237263354	0.627879424	0.390616071	0.505732981	1.491126566	1.19694299	0.42670126	0.757241899	1.587692706	1.0208426	1.05125765	0.268469628	1.014455163	2.166568646
675	2.049163084	1.734964462	1.443367204	1.340128556	1.827943537	1.690683353	1.577648985	1.657598092	2.373798749	2.057381222	1.715618672	1.797840866	2.607290175	1.832327519	1.781755661	2.32732514	1.795857996	1.768257904	1.501392862	0.967831695	1.758063025	1.840100744	1.41460737	1.424014985	1.331818322	1.519285441	1.738772849	1.730573298	2.235869982	1.562655607	1.326514395	0.99438479	0.932329501	1.711544502	1.329535787	1.141808571	1.488672835	1.424768321	1.233978459	1.498395876	1.643449005	1.062305048	1.519613332	1.671132302	1.441982054	1.602171933	1.00701175	1.77580877	1.772199442
701	2.049163084	1.877741366	1.325146637	1.263563593	1.564853254	1.474696255	1.484633211	1.595740471	2.915831925	2.057381222	1.649407408	1.92026565	1.832327519	2.684616434	1.675728583	2.228778459	1.744225506	2.150452539	1.513516807	1.112363366	1.983001124	2.029751017	1.465813476	1.429357197	1.358563587	1.57781304	1.66845376	1.713605242	3.307129767	1.377752161	1.378312656	0.99438479	0.805118566	1.951037934	1.341500218	1.32275741	1.528106783	1.406194194	1.377596455	1.389550662	1.468616843	1.062305048	1.434549234	1.619547519	1.224424015	1.564861855	0.957169721	1.855119455	1.949975317
1029	1.245816274	2.098263507	0.998338792	0.615484518	0.841933741	1.180664012	1.32941014	1.229098426	1.628856815	1.394053681	1.468390557	0.883039005	1.781755661	1.675728583	3.005471429	1.359072299	1.483062964	1.627214485	1.115242945	0.104389628	1.416774795	2.779143755	0.913159264	1.915966954	0.636316546	1.742902554	0	0.924443602	2.47436577	0.858546246	0.439224942	0	0.965166536	1.797605657	0.263916965	0.28216774	0.763838431	1.12356606	0.647764146	1.114000602	1.299283276	0.14956244	0.310171549	1.533924763	0.915880648	0.765234247	0.78522824	1.943749704	2.467213841
1050	2.162331228	1.499198036	0.99573567	0.765592286	1.360231115	1.013857223	2.162331228	1.269054652	2.228778459	2.057381222	2.228778459	1.013857223	2.32732514	2.228778459	1.359072299	2.32732514	1.359072299	1.013857223	1.115242945	0	1.013857223	1.112617294	1.360231115	1.736776231	0.690430152	1.331224482	0	0	1.612356021	0.690430152	0	0	0	1.013857223	0	0	1.360231115	1.360231115	0.690430152	0.690430152	2.32732514	0	0.690430152	1.359072299	0	0	0	2.228778459	2.162331228
1387	1.245816274	1.793565536	1.237047927	1.320127414	1.086237678	1.601333438	1.441426504	2.010767638	1.770804432	1.394053681	1.723040143	1.62462133	1.795857996	1.744225506	1.483062964	1.359072299	3.113939728	1.568191857	1.513516807	1.726519472	2.054239844	1.523775622	1.519183414	1.430562097	1.422023781	1.733645214	1.475372228	1.91085502	1.612356021	1.462208147	1.602570372	0.856678325	1.212379467	1.93030382	1.465043694	1.47329501	1.485816142	1.215752917	1.367318849	1.456237686	1.211977912	1.40599703	1.643780845	1.816133617	1.418748812	1.836057606	1.307112364	1.455621406	1.621102882
1499	0.996395246	2.214007321	0.945167072	0.671064143	0.430005772	1.627224517	1.399156736	1.336563404	2.631488657	1.394053681	1.439698376	1.560855853	1.768257904	2.150452539	1.627214485	1.013857223	1.568191857	2.754426317	1.115242945	0.452827799	2.038579332	1.915958485	1.207884075	1.449475147	0.871222725	1.633620262	1.187327339	1.450820076	2.47436577	1.143151406	0.767656665	0.292477636	0.818243386	1.901416253	0.644271002	1.029240645	0.570647661	0.45130915	0.643208406	1.332090356	1.131455341	0.14956244	0.533712819	1.512735515	1.01687839	1.252468595	0.681986079	1.54707699	2.258781996
1956	1.115242945	2.572780067	0.829789086	0	0	1.115242945	1.513516807	1.115242945	1.115242945	1.394053681	1.513516807	1.115242945	1.501392862	1.513516807	1.115242945	1.115242945	1.513516807	1.115242945	2.745526579	0	1.115242945	2.745526579	0.829789086	1.513516807	0	1.084610347	0	0.829789086	1.612356021	0.829789086	0	0	0	1.513516807	0	0	0.829789086	0	0	0.829789086	1.513516807	0	0	1.513516807	0	0.781293309	0	2.572780067	2.542468737
2010	0.067026125	1.673538561	0.331715405	0.847761812	0.886266278	1.21919981	1.087224661	1.228766022	0	0	0.582127224	0	0.967831695	1.112363366	0.104389628	0	1.726519472	0.452827799	0	2.898751721	0.569392391	0.156706449	1.254524887	0.970880421	1.148364174	1.820775498	0.314215637	1.35947848	0	1.049928955	0.956222229	0.718346584	0.48228702	2.022008948	0.630162385	0.737056234	0.390379979	0	1.023514154	0.870877659	1.065063899	0.14956244	0.154895316	2.548592003	0.545600859	0.804943628	0.668661562	0.351224583	1.286290693
2033	0.929369121	2.026546408	0.681930144	0.602152416	0.578550888	1.334217244	1.128138088	1.649076733	2.631488657	1.394053681	1.608724484	1.478334396	1.758063025	1.983001124	1.416774795	1.013857223	2.054239844	2.038579332	1.115242945	0.569392391	2.52459341	1.915958485	1.367819533	1.16744237	1.06998504	1.594807812	1.187327339	1.788917643	2.47436577	1.147230175	1.149688259	0	0.669467981	1.848244874	0.861223827	0.941666252	0.675104728	0.393339896	0.894587872	1.333790615	1.00503102	0.14956244	0.405062678	1.749084993	0.830234218	1.154374011	0.688935252	1.409128077	1.509765058
2064	1.112617294	2.616206357	0.780527494	0.499158361	0.231067822	1.398228439	1.479310569	1.223473142	1.805102638	1.394053681	1.628293681	1.254662189	1.840100744	2.029751017	2.779143755	1.112617294	1.523775622	1.915958485	2.745526579	0.156706449	1.915958485	3.409762631	0.859576013	1.838623935	0.312377076	1.774974559	0	0.8694576	2.235869982	0.780527494	0.156706449	0	0.87968145	2.16465684	0.312377076	0.312377076	0.780527494	0.248088834	0.504262727	0.780527494	1.518834829	0.156706449	0.312377076	1.467555918	1.199679377	0.855601664	1.199679377	2.475251416	3.223321557
2068	1.313904647	1.551173335	1.135595462	1.132881559	1.777847406	1.564390061	1.725779375	1.529034287	1.198687835	0.877241161	1.632347699	1.077226168	1.41460737	1.465813476	0.913159264	1.360231115	1.519183414	1.207884075	0.829789086	1.254524887	1.367819533	0.859576013	2.432155718	2.000157033	1.982649114	2.071791409	1.350142264	1.597885556	0	1.162709281	1.41251283	0.723287013	1.480284064	1.585853247	1.299059456	1.46740777	1.730900062	1.691901215	1.386119569	1.436033227	1.204347876	1.22700266	1.541473369	1.689035811	1.412159892	1.369169576	1.503145129	1.063777206	1.180135027
2071	1.659071003	1.521162776	1.029289058	0.8319068	1.703964517	1.317957466	1.526251924	1.182648366	1.715863197	1.569501914	1.416887055	1.285807073	1.424014985	1.429357197	1.915966954	1.736776231	1.430562097	1.449475147	1.513516807	0.970880421	1.16744237	1.838623935	2.000157033	2.456549139	1.271886094	1.816811788	1.32356264	1.270960359	2.235869982	1.081012424	1.070240427	0.723287013	0.96870734	1.513378129	0.972452301	0.891064512	1.693279812	1.691901215	1.065725658	1.353426403	1.139767889	1.062305048	1.388539873	1.556231961	1.285985141	1.187381104	0.772064994	1.608644487	1.560245426
2073	0.699920431	1.378614788	0.754327917	0.843358493	1.012228072	1.020069742	1.056882842	1.332752565	0.633629823	0	1.155737291	0.68812557	1.331818322	1.358563587	0.636316546	0.690430152	1.422023781	0.871222725	0	1.148364174	1.06998504	0.312377076	1.982649114	1.271886094	1.982649114	1.982649114	0.879678932	1.474658602	0	0.873511168	1.169704171	0.292477636	1.11948029	1.603277462	1.129171917	1.259796709	0.971473887	0.94955729	1.174557328	1.231797727	0.895278936	0.438031041	0.670562913	1.448862467	1.122779685	1.134874017	0.983249556	0.428097574	0.995993468
2074	1.287315234	1.693498302	1.344666941	1.285153402	1.249880324	1.550283021	1.527114519	1.923939747	1.557602481	1.355762934	1.519111747	1.400284546	1.519285441	1.57781304	1.742902554	1.331224482	1.733645214	1.633620262	1.084610347	1.820775498	1.594807812	1.774974559	2.071791409	1.816811788	1.982649114	2.941086594	1.51046881	1.695771379	1.581723423	1.324926552	1.502440344	0.815177162	1.726437186	1.783876485	1.386346015	1.543901076	1.18246504	1.396461224	1.482669902	1.515498808	1.077026145	0.740961312	0.866282708	1.808009578	1.718855564	1.634796042	1.566458892	1.24535438	1.601699323
2099	0	1.66845376	0.446927612	0.212631782	0.219972775	2.021785054	1.475372228	1.467780331	0.967354564	0	1.11627806	0.967354564	1.738772849	1.66845376	0	0	1.475372228	1.187327339	0	0.314215637	1.187327339	0	1.350142264	1.32356264	0.879678932	1.51046881	2.089867221	2.021785054	0	1.890391353	1.584779864	0.438787328	0	1.79415501	0.663985521	0.219972775	0.219972775	0	0.658760104	1.475372228	0.219972775	0.486041348	1.103589865	2.008806451	0.706220499	1.187327339	0.219972775	0.956711845	1.362842271
2260	0.067026125	1.747737183	1.102869037	1.015355092	0.602091847	1.849439462	1.212494466	2.087645709	1.093081821	0	1.654527237	1.288521004	1.730573298	1.713605242	0.924443602	0	1.91085502	1.450820076	0.829789086	1.35947848	1.788917643	0.8694576	1.597885556	1.270960359	1.474658602	1.695771379	2.021785054	3.052316532	0	1.602876529	1.898221924	0.99438479	1.073882811	1.889295809	1.54189611	1.663283359	0.950142734	0.560014215	1.464646938	1.703861148	0.917127167	1.241299419	1.620204729	1.95193445	1.468545444	1.707683376	1.251786773	0.940706949	1.271867963
2308	1.612356021	2.47436577	0	0	0	1.612356021	1.612356021	1.612356021	2.47436577	1.612356021	1.612356021	1.612356021	2.235869982	3.307129767	2.47436577	1.612356021	1.612356021	2.47436577	1.612356021	0	2.47436577	2.235869982	0	2.235869982	0	1.581723423	0	0	3.4904219	0	0	0	0	3.307129767	0	0	0	0	0	0	1.612356021	0	0	1.612356021	0	0	0	2.47436577	3.307129767
2353	0.699920431	1.526570987	1.509994209	1.232128549	1.065856913	1.51441907	1.281054129	1.071793145	1.098523093	0	1.234858594	1.069844571	1.562655607	1.377752161	0.858546246	0.690430152	1.462208147	1.143151406	0.829789086	1.049928955	1.147230175	0.780527494	1.162709281	1.081012424	0.873511168	1.324926552	1.890391353	1.602876529	0	2.494284143	1.296054168	0.99438479	0.653312045	1.705489873	0.879313359	0.894212096	1.14448929	1.153250685	1.100349638	1.762499534	1.062861182	0.983075339	1.425735074	1.987315049	0.927607067	1.047614769	0.695808454	0.928783189	1.210263951
2690	0.067026125	1.499770438	0.81406125	0.428157499	0.651153891	1.319079352	1.209422441	1.569504103	0.589862582	0	1.43264796	0.934266453	1.326514395	1.378312656	0.439224942	0	1.602570372	0.767656665	0	0.956222229	1.149688259	0.156706449	1.41251283	1.070240427	1.169704171	1.502440344	1.584779864	1.898221924	0	1.296054168	2.299416546	0.723287013	0.599667654	1.656970617	0.982442627	1.060789049	0.635655394	0.191814236	1.057933343	1.602310178	0.813349785	1.241299419	1.212798425	1.775200804	0.745318018	0.946862773	0.630234764	0.456178163	0.944734828
2908	0.292477636	1.149155961	0.563575413	0.718346584	0.563575413	0.723287013	0.99438479	0	0	0	0.723287013	0	0.99438479	0.99438479	0	0	0.856678325	0.292477636	0	0.718346584	0	0	0.723287013	0.723287013	0.292477636	0.815177162	0.438787328	0.99438479	0	0.99438479	0.723287013	3.395046968	0	1.149155961	0.292477636	0.292477636	0	0	1.216702674	1.216702674	0.815177162	0.486041348	0.601765479	1.245986539	0.718346584	0.563575413	0	0.430809377	0.856678325
3064	0	0.889036312	1.066062711	1.310086943	0.059527036	0.704719654	1.020332852	0.868793081	0	0	0.80311896	0	0.932329501	0.805118566	0.965166536	0	1.212379467	0.818243386	0	0.48228702	0.669467981	0.87968145	1.480284064	0.96870734	1.11948029	1.726437186	0	1.073882811	0	0.653312045	0.599667654	0	2.300382596	1.433738643	0.892254133	0.884750825	0.524922695	0	0.723199244	0.783546257	0.793406847	0.518197107	0.774265502	0.961472756	1.681078084	0.795669123	1.830703246	0.483462491	1.290399479
3265	0.996395246	1.992648047	1.333798397	1.440798393	0.611339294	1.626320958	1.182888371	1.866408771	2.100969496	1.394053681	1.627337032	1.676562916	1.711544502	1.951037934	1.797605657	1.013857223	1.93030382	1.901416253	1.513516807	2.022008948	1.848244874	2.16465684	1.585853247	1.513378129	1.603277462	1.783876485	1.79415501	1.889295809	3.307129767	1.705489873	1.656970617	1.149155961	1.433738643	2.988507765	1.481329688	1.548167726	0.880810059	0.573969692	1.576164937	1.736474306	1.206282555	1.22700266	1.358301918	1.913031262	1.443564755	1.724109259	1.26685602	1.483131963	1.891128589
3479	0.067026125	1.282821671	0.456307896	0.64689191	0.361271682	0.817997708	0.800117097	1.463558585	0	0	1.267695785	0.237263354	1.329535787	1.341500218	0.263916965	0	1.465043694	0.644271002	0	0.630162385	0.861223827	0.312377076	1.299059456	0.972452301	1.129171917	1.386346015	0.663985521	1.54189611	0	0.879313359	0.982442627	0.292477636	0.892254133	1.481329688	1.671605439	1.220358696	0.81629761	0.138861609	1.09896737	1.222629207	0.877149579	0.740961312	0.601265206	1.304383868	0.664871464	0.834518335	0.947669031	0.433411088	0.830685642
3480	0.067026125	1.409848994	0.550151366	0.668500826	0.473956827	0.993168747	0.802197274	1.365333894	0	0	1.213189975	0.237263354	1.141808571	1.32275741	0.28216774	0	1.47329501	1.029240645	0	0.737056234	0.941666252	0.312377076	1.46740777	0.891064512	1.259796709	1.543901076	0.219972775	1.663283359	0	0.894212096	1.060789049	0.292477636	0.884750825	1.548167726	1.220358696	2.110756577	0.728555252	0	1.148886499	1.453712762	0.961958041	0.740961312	0.676552271	1.38289767	0.591115384	0.78114962	0.848010391	0.442078399	0.99138899
3561	1.246878522	1.491720611	1.137308505	0.643632164	1.855672107	0.423584972	2.269402085	0.737364985	0.724236874	0.877241161	1.807952605	0.627879424	1.488672835	1.528106783	0.763838431	1.360231115	1.485816142	0.570647661	0.829789086	0.390379979	0.675104728	0.780527494	1.730900062	1.693279812	0.971473887	1.18246504	0.219972775	0.950142734	0	1.14448929	0.635655394	0	0.524922695	0.880810059	0.81629761	0.728555252	3.001469267	2.258016915	0.860336114	1.360722134	1.524204219	0.556517253	0.680452446	1.396181606	0.593642476	0.626119278	0.543489311	1.07755919	1.317975181
3575	1.246878522	1.407128301	1.35728782	0.536214795	1.911481794	0.393339896	1.993639057	0.561229351	1.026079836	0.877241161	1.611299362	0.390616071	1.424768321	1.406194194	1.12356606	1.360231115	1.215752917	0.45130915	0	0	0.393339896	0.248088834	1.691901215	1.691901215	0.94955729	1.396461224	0	0.560014215	0	1.153250685	0.191814236	0	0	0.573969692	0.138861609	0	2.258016915	2.661157301	0.892249771	1.247608992	1.735361175	0	0.669045111	1.365048022	0.527406517	0.51345104	0.248088834	1.197444077	1.295118827
3630	0.699920431	1.335061578	0.650864692	0.654263101	0.911662407	1.028918018	0.985062883	1.07442854	0.444151265	0	1.105621372	0.505732981	1.233978459	1.377596455	0.647764146	0.690430152	1.367318849	0.643208406	0	1.023514154	0.894587872	0.504262727	1.386119569	1.065725658	1.174557328	1.482669902	0.658760104	1.464646938	0	1.100349638	1.057933343	1.216702674	0.723199244	1.576164937	1.09896737	1.148886499	0.860336114	0.892249771	2.292059503	1.609269062	0.8419473	1.062305048	1.059286109	1.782434783	0.629217696	0.902991588	0.674188798	0.716124307	1.003024207
3643	0.699920431	1.633830503	1.110687906	0.893796061	1.019896716	1.634505066	1.316135085	1.424732314	1.095044327	0	1.485921303	1.491126566	1.498395876	1.389550662	1.114000602	0.690430152	1.456237686	1.332090356	0.829789086	0.870877659	1.333790615	0.780527494	1.436033227	1.353426403	1.231797727	1.515498808	1.475372228	1.703861148	0	1.762499534	1.602310178	1.216702674	0.783546257	1.736474306	1.222629207	1.453712762	1.360722134	1.247608992	1.609269062	2.854850252	0.864590193	1.409776599	1.753341152	1.99191451	1.054346588	1.339042394	0.853354695	1.046334435	1.225527533
3717	2.049163084	1.486754726	1.377792455	1.846555389	1.927381272	0.597017224	1.396316253	0.948692069	1.4722799	2.057381222	1.096063835	1.19694299	1.643449005	1.468616843	1.299283276	2.32732514	1.211977912	1.131455341	1.513516807	1.065063899	1.00503102	1.518834829	1.204347876	1.139767889	0.895278936	1.077026145	0.219972775	0.917127167	1.612356021	1.062861182	0.813349785	0.815177162	0.793406847	1.206282555	0.877149579	0.961958041	1.524204219	1.735361175	0.8419473	0.864590193	3.084424055	0.740961312	0.64915235	1.501746799	1.005647259	0.873168524	1.004432421	1.439618664	1.481655604
3952	0	1.22700266	0.755258071	0.322121399	0	0.924072389	1.062305048	0.5762637	0	0	0.924072389	0.42670126	1.062305048	1.062305048	0.14956244	0	1.40599703	0.14956244	0	0.14956244	0.14956244	0.156706449	1.22700266	1.062305048	0.438031041	0.740961312	0.486041348	1.241299419	0	0.983075339	1.241299419	0.486041348	0.518197107	1.22700266	0.740961312	0.740961312	0.556517253	0	1.062305048	1.409776599	0.740961312	2.625778574	2.03900279	1.409776599	0.314260052	0.14956244	0.599794262	0.615857341	1.22700266
3953	0.632894306	1.52206944	0.682001916	0.532832879	0.738353488	1.432989574	1.414758772	0.600338448	0.633629823	0	1.265866674	0.757241899	1.519613332	1.434549234	0.310171549	0.690430152	1.643780845	0.533712819	0	0.154895316	0.405062678	0.312377076	1.541473369	1.388539873	0.670562913	0.866282708	1.103589865	1.620204729	0	1.425735074	1.212798425	0.601765479	0.774265502	1.358301918	0.601265206	0.676552271	0.680452446	0.669045111	1.059286109	1.753341152	0.64915235	2.03900279	3.05255724	1.445369577	0.690800383	0.405062678	0.716477831	0.945196602	1.514162045
4000	1.312842399	1.775232928	1.782545866	1.342834233	1.353859886	2.032076329	1.676649495	1.908574657	1.602586368	1.394053681	1.809987741	1.587692706	1.671132302	1.619547519	1.533924763	1.359072299	1.816133617	1.512735515	1.513516807	2.548592003	1.749084993	1.467555918	1.689035811	1.556231961	1.448862467	1.808009578	2.008806451	1.95193445	1.612356021	1.987315049	1.775200804	1.245986539	0.961472756	1.913031262	1.304383868	1.38289767	1.396181606	1.365048022	1.782434783	1.99191451	1.501746799	1.409776599	1.445369577	3.627450236	1.215242825	1.548205128	1.117537606	1.706178394	1.505381788
4001	0.067026125	1.100050707	0.98111481	1.189071428	0.259239167	1.10248341	1.278160661	0.984768955	0.925551133	0	1.162623595	1.0208426	1.441982054	1.224424015	0.915880648	0	1.418748812	1.01687839	0	0.545600859	0.830234218	1.199679377	1.412159892	1.285985141	1.122779685	1.718855564	0.706220499	1.468545444	0	0.927607067	0.745318018	0.718346584	1.681078084	1.443564755	0.664871464	0.591115384	0.593642476	0.527406517	0.629217696	1.054346588	1.005647259	0.314260052	0.690800383	1.215242825	2.810257892	1.088257203	1.413131732	0.627575718	1.328387963
4036	0.067026125	1.664087748	1.060328373	0.864588865	0.532865203	1.075582176	0.946591931	1.252538882	1.181568695	0	0.950658918	1.05125765	1.602171933	1.564861855	0.765234247	0	1.836057606	1.252468595	0.781293309	0.804943628	1.154374011	0.855601664	1.369169576	1.187381104	1.134874017	1.634796042	1.187327339	1.707683376	0	1.047614769	0.946862773	0.563575413	0.795669123	1.724109259	0.834518335	0.78114962	0.626119278	0.51345104	0.902991588	1.339042394	0.873168524	0.14956244	0.405062678	1.548205128	1.088257203	2.489953821	0.886025469	0.617321629	1.007111949
4137	0	1.141066383	1.065182233	1.265998032	0.281326838	0.914496131	1.162020455	0.971032827	0.40335968	0	0.74413784	0.268469628	1.00701175	0.957169721	0.78522824	0	1.307112364	0.681986079	0	0.668661562	0.688935252	1.199679377	1.503145129	0.772064994	0.983249556	1.566458892	0.219972775	1.251786773	0	0.695808454	0.630234764	0	1.830703246	1.26685602	0.947669031	0.848010391	0.543489311	0.248088834	0.674188798	0.853354695	1.004432421	0.599794262	0.716477831	1.117537606	1.413131732	0.886025469	3.600791288	0.468377014	1.317793178
4193	1.982136959	2.190255246	0.704526035	0.576375806	1.292771336	1.325030104	1.547073507	1.132231389	2.09497199	2.413105837	1.69548566	1.014455163	1.77580877	1.855119455	1.943749704	2.228778459	1.455621406	1.54707699	2.572780067	0.351224583	1.409128077	2.475251416	1.063777206	1.608644487	0.428097574	1.24535438	0.956711845	0.940706949	2.47436577	0.928783189	0.456178163	0.430809377	0.483462491	1.483131963	0.433411088	0.442078399	1.07755919	1.197444077	0.716124307	1.046334435	1.439618664	0.615857341	0.945196602	1.706178394	0.627575718	0.617321629	0.468377014	2.613095651	2.416962741
4292	1.982136959	2.205402343	1.089659293	1.553991623	1.474064383	1.383473955	1.451404786	1.259450493	2.776787707	2.413105837	1.479339954	2.166568646	1.772199442	1.949975317	2.467213841	2.162331228	1.621102882	2.258781996	2.542468737	1.286290693	1.509765058	3.223321557	1.180135027	1.560245426	0.995993468	1.601699323	1.362842271	1.271867963	3.307129767	1.210263951	0.944734828	0.856678325	1.290399479	1.891128589	0.830685642	0.99138899	1.317975181	1.295118827	1.003024207	1.225527533	1.481655604	1.22700266	1.514162045	1.505381788	1.328387963	1.007111949	1.317793178	2.416962741	3.143843825
4303	0.970868081	0.870665804	0.2681045	0.2681045	0.2681045	0.870665804	0.870665804	0.602561304	0.961533996	1.355762934	0.870665804	0.602561304	0.870665804	0.870665804	0.755940545	0.986009407	0.602561304	0.870665804	1.084610347	0.2681045	0.602561304	1.084610347	0.2681045	0.870665804	0.2681045	0.870665804	0	0.2681045	1.581723423	0.2681045	0.2681045	0.292477636	0	0.870665804	0.2681045	0.2681045	0	0	0.2681045	0.2681045	0.870665804	0	0	0.870665804	0.2681045	0.2681045	0	0.811613185	0.602561304
4609	1.794939054	1.469686182	0.701792929	0.701792929	0.701792929	1.235755206	1.953038883	1.469686182	1.794939054	2.413105837	1.953038883	1.235755206	1.794939054	1.794939054	1.235755206	1.794939054	1.235755206	1.235755206	1.235755206	0	1.235755206	1.235755206	0.701792929	1.469686182	0	1.205122608	0	0	1.612356021	0	0	0	0	1.235755206	0	0	0.701792929	0.701792929	0	0	1.794939054	0	0	1.235755206	0	0	0	1.953038883	1.953038883
4683	2.049163084	1.599596667	1.14643479	0.884055651	2.269574161	1.237389832	1.771195481	1.262284006	2.065346128	2.413105837	1.652813598	1.646347107	1.754869723	1.747485174	1.913735947	2.228778459	1.653922409	1.598315463	1.513516807	0.76764686	1.462071353	2.643924489	1.540127536	1.468671658	1.179621436	1.483272564	1.187327339	1.366038549	3.307129767	1.035742711	1.188172156	0.292477636	1.20148001	1.50120274	1.170346172	1.239344449	2.24478125	2.040485039	1.013147504	1.308238983	1.248196382	0.740961312	0.866282708	1.577582663	1.161055308	1.193467896	1.253527422	1.65669857	1.90990783
4791	1.84005593	1.531506321	1.208981806	0.95444031	2.256650359	0.625141116	1.789280613	0.865761247	1.650224157	2.413105837	1.677961488	0.697409222	1.647998993	1.490702377	1.265844529	2.007333742	1.282692251	1.202008716	1.513516807	0.786220629	1.061964873	1.659377775	1.517854327	1.520293746	0.615452297	1.055305271	0.658760104	0.904785032	1.612356021	1.036556875	0.632639732	0.701907154	0.443983591	1.025103353	0.706159598	0.592282234	1.75017275	1.896176401	0.707598394	1.051152208	1.610761125	0.635603789	0.869671558	1.438727975	0.510759417	0.699879893	0.52448009	1.753123949	1.470181974
4792	0.699920431	1.465269365	0.965658237	0.227489095	0.975236884	0.968593802	1.172119932	1.124996119	0.552072116	0	1.635434588	0.268469628	1.222050618	1.288715113	0.461102031	0.690430152	1.615440831	0.780525571	0.829789086	0.409814086	1.087355037	0.547198937	1.437800828	1.170866768	0.947967612	1.529775106	0.219972775	1.512485384	0	1.310460834	1.352797322	0.292477636	0	1.475444206	0.405786885	0.533197801	1.094949692	1.03512312	0.859198642	1.357269727	1.375481047	0	0.161315991	1.555320787	0.637848871	1.155212603	0.497284207	0.626316148	0.976111478
4803	0.071494533	1.155045209	0.627959005	0.888453917	0.465593481	1.032801167	0.832288129	1.01041464	0	0	1.245963553	0	1.080295017	0.96393258	0.419119846	0	1.409559327	0.751839558	0	0.665533056	0.934883632	0.273194905	1.360533838	0.889184184	1.07137849	1.483472894	0.233854588	1.331925878	0	1.338055396	1.040586455	0.292477636	0.703211212	1.450874153	0.974148202	1.04730794	0.606335383	0.189769823	0.925847253	1.335365203	1.136135295	0.314260052	0.500478178	1.321254174	0.851914216	0.755811263	0.675843456	0.606335383	1.076782935
5155	1.163300097	1.361936387	1.034545348	1.277404758	1.016843847	0.823378382	1.160374705	1.176245611	1.346637336	1.569501914	1.035204964	0.841643522	1.25141419	1.248743422	1.757791336	1.269054652	1.269468174	1.290191759	1.115242945	0.444419907	0.968849237	1.969115837	1.399870097	1.305083821	0.917253585	1.582701641	0.219972775	1.082373497	2.47436577	0.675229276	0.605458245	0	1.370020333	1.400841945	0.95306807	0.933935474	0.785951434	0.950873588	0.597938902	0.894171487	1.312876451	0.602728652	0.633765972	1.073779931	0.968974883	0.86147085	1.405602817	1.276805195	1.449835747
5159	2.049163084	1.527215395	1.215592974	1.235359873	1.587026526	0.950309383	1.27550443	1.241675688	1.860523814	2.057381222	1.326018725	1.082296852	1.584533207	1.444994425	1.968096681	2.162331228	1.260040873	1.480873069	2.572780067	0.951850032	1.242599814	2.430020068	1.326868492	1.437005571	1.134490689	1.439244589	0.972511877	1.266068454	2.47436577	0.983858616	0.950827415	0.292477636	1.115962454	1.618035016	0.914791557	0.993847663	1.322226424	1.321545194	1.026531238	1.048491305	1.301173862	0.438031041	0.602370219	1.261122765	1.069096971	0.954139408	1.107278932	1.882121892	1.809986598
5295	1.659071003	1.585631309	1.209079272	0.767928861	1.922382677	1.200235643	1.564036115	1.619036078	1.612897258	1.569501914	1.839922985	1.42283659	1.603208193	1.557053497	1.436279613	1.736776231	1.69833344	1.300260707	1.513516807	0.870619767	1.589368121	1.523775622	1.520969733	1.566846477	1.229983781	1.637352158	0.956711845	1.63736628	1.612356021	1.333190418	1.655929215	0.723287013	0.703246984	1.638972616	1.337352872	1.274926762	2.133085935	1.860141206	1.39883559	1.610520789	1.138020816	1.062305048	1.162056106	1.731621111	0.908998235	1.537622981	0.858654384	1.53410663	1.413360141
5422	2.049163084	1.287027787	0.820795659	0.57773173	1.197312053	0.84096957	1.310868016	1.186464601	1.556677164	2.057381222	1.228333168	0.803075689	1.661682538	1.57315482	1.02758209	2.228778459	1.344178045	0.966713219	1.115242945	0.137075402	0.655736763	1.172889005	1.498869058	1.368778552	1.181837812	1.572124733	0.706220499	1.178880544	1.612356021	0.640972111	0.729265037	0.292477636	0.718960138	1.220397036	0.51070554	0.193127099	0.71604909	0.957450764	0.548928876	1.044323415	0.914470379	0.14956244	0.538857711	1.3005946	1.09577121	0.989270927	0.614569264	1.147707301	1.135053958
5449	0	1.389289508	0.776354288	0.717555183	0.557235616	1.082723702	1.023423285	1.071208368	0.28256123	0	1.14332149	0.655455913	1.417585053	1.545823832	0.757414034	0	1.496799478	0.673816751	0	0.660022395	0.796429598	0.543444898	1.382932145	1.125655654	1.076833307	1.326182567	0.658760104	1.664858375	0	1.003286412	0.963905423	0.430809377	0.88313086	1.579736347	0.790662555	0.99153146	0.721059656	0.517127825	1.116029788	1.5792368	0.870121562	1.088770001	1.588896968	1.50063806	0.771066493	1.30687132	0.958466876	0.561229055	1.07857447
5578	0.929369121	2.001466788	0	0	0	2.284055053	1.525896529	0.823836804	0.988907807	1.394053681	1.525896529	0.823836804	2.150071566	1.525896529	0.823836804	1.013857223	1.525896529	0.823836804	1.115242945	0	0.823836804	1.112617294	1.053089588	1.525896529	0	0.803415072	1.053089588	1.843394193	1.612356021	1.843394193	1.053089588	1.053089588	0	1.525896529	0	0	0	0	1.053089588	1.843394193	0.823836804	1.053089588	1.843394193	1.525896529	0	0	0	2.001466788	2.001466788
5580	1.84005593	1.560657913	1.447847778	0.695934026	2.449035774	0.628110123	1.754135076	0.900644596	1.875314714	2.413105837	1.604257591	0.938062552	1.770326979	1.541474813	1.199809627	2.007333742	1.275125899	1.17813388	1.513516807	0.743206916	1.024066953	1.599106064	1.391655695	1.40565113	0.661062199	1.191276222	0.666900388	0.908119485	1.612356021	1.1872908	0.615531377	0.271097777	0	1.053194627	0.545047497	0.415951513	1.722418779	1.901892923	0.574952499	1.059587989	1.546695738	0	0.437089269	1.453231673	0.485349785	0.871416026	0.304713443	1.547287997	1.528111003
5728	1.766543863	2.487125354	1.698330205	1.835800979	1.706374605	1.741994503	1.732767101	1.768340284	2.593963933	2.413105837	1.838191511	2.02958353	1.811463966	1.951598826	2.176640496	1.85401935	1.847977146	2.169196572	1.513516807	1.431389751	2.066144877	2.236832275	1.641834287	1.685750407	1.427239168	1.729909084	1.738772849	1.86708442	2.235869982	1.790882048	1.64098489	1.149155961	1.106490541	1.950763409	1.448289739	1.56056126	1.411982529	1.375591019	1.427198126	1.827143388	1.804227931	1.40599703	1.642885749	1.852725562	1.418533671	1.7243061	1.342510086	2.2881973	2.400187721
5781	2.049163084	1.814744546	1.616174444	1.56899787	1.723526874	1.750716343	1.471067978	1.894337858	1.929277871	2.057381222	1.722063226	1.708219306	1.76787948	1.739568488	1.98880897	2.162331228	1.86306234	1.560564339	1.115242945	1.765244985	1.651738074	2.190500197	1.463990721	1.408186984	1.342192424	1.57178693	1.584779864	1.78447785	2.47436577	1.688712581	1.72340936	1.149155961	0.798690136	1.93299109	1.351786209	1.529795943	1.290928609	1.603851105	1.275117251	1.690277903	1.709428942	1.062305048	1.382832327	1.970489253	1.183406649	1.545043643	0.997173638	1.740987998	1.779796717
5925	2.049163084	2.008438695	0.921680343	0.710334152	1.3323114	0.995415579	1.357964244	1.258909665	2.009909715	2.413105837	1.151487116	0.915200727	1.937806585	1.94383968	1.33383032	2.162331228	1.472929662	1.281675591	1.115242945	0.767191993	1.304114052	1.756097217	1.013517707	1.573276039	0.848714528	1.513921565	0.666900388	0.716206862	2.47436577	0.492047101	0.593578752	0.718346584	0.220833233	1.864485716	0.383660673	0.473956827	0.74308532	0.83733962	0.510620382	0.689731954	1.480959547	0	0.196824809	1.396733317	0.454826788	0.817358723	0.383735712	1.305353874	2.003630706
5979	1.441290991	1.790542287	1.418850478	1.68212554	1.330582953	1.408568596	1.380693501	1.522926656	2.082640393	1.569501914	1.46118094	1.812190983	1.661984729	1.675131108	1.915207188	1.499198036	1.795625333	1.654432662	1.513516807	1.557516212	1.710737552	2.458216635	1.389166303	1.372250279	1.301305253	1.456574138	1.645854476	1.549991822	2.235869982	1.428222772	1.400049843	1.245986539	0.747659609	1.839626894	1.168561298	1.298718678	1.40371313	1.300685788	1.131905654	1.391001116	1.705092751	1.062305048	1.46936346	1.738933993	1.302697542	1.405162108	0.929409307	1.916938844	2.007128192
6774	1.907082055	1.549000573	0.904358301	0.597817819	1.925034404	0.723102248	1.310185973	1.368768206	1.221423588	2.413105837	1.50984068	0.428939594	1.61163206	1.531929937	1.11094043	2.007333742	1.564004578	0.77263277	1.513516807	0.882277696	0.924451084	1.226409826	1.612908929	1.456820543	1.106230467	1.513395819	0.663985521	1.366226692	1.612356021	1.195387696	0.88358947	0.563575413	0.04740417	1.396957551	0.739776133	0.608053149	1.619662961	1.577269177	0.865634409	1.420154824	1.408013212	0	0.298127637	1.662716509	0.258111633	0.892700179	0.404839045	1.222673574	1.167372303
6777	0	1.367251339	0.547456906	0	0	1.645426745	1.367251339	0.813238041	0	0	1.367251339	0.330890454	1.80158149	1.440465589	0	0	1.642843124	0	0.736325936	0	0	0.216566452	1.367251339	1.367251339	0.5002472	0.84513947	0.650437687	2.019404303	0	1.484899253	1.150684887	0.650437687	0	1.440465589	0.5002472	0.5002472	0.547456906	0	1.073024622	1.985146452	0.620671156	1.158470499	1.788477868	1.617607948	0	0.216566452	0	0.867004139	1.197894592
6794	1.230326222	2.321832739	0.986534041	0.722661501	1.125174637	1.570630976	1.522015569	1.230125445	2.540659624	1.569501914	1.60490957	1.807079907	1.937288227	2.03375221	1.675021329	1.269054652	1.695922912	1.883803897	2.572780067	0.896491418	1.677357636	2.221541815	1.353730484	1.526804521	0.605395241	1.429051582	1.475372228	1.492937817	2.235869982	1.254165078	0.977433367	1.149155961	0	1.777234076	0.451091672	0.710469214	0.929248243	0.797844996	0.768985379	1.490425227	1.325433563	0.486041348	0.788637498	1.659670846	0.881789679	1.110622968	0.519172122	1.931536487	2.368645889
6872	0	0.465110069	1.230459769	1.982371861	0	1.309861211	1.881838688	0.921444091	0	0	0.465110069	0	0.668465642	0.465110069	1.125835784	0	1.124799664	0.668465642	0	0.921444091	0.465110069	0.391766122	1.486222799	0.668465642	0.668465642	1.579061849	0	1.217638714	0	0.465110069	0.465110069	0	1.943592942	0.668465642	0.921444091	0.465110069	0.391766122	0	0.465110069	0.465110069	0.465110069	0.465110069	0.465110069	0.921444091	1.217638714	0.465110069	2.010349517	0.391766122	1.124799664
6908	0	1.084486593	1.061149191	1.324415888	0.152532662	1.121931524	1.281966969	1.042644514	0.816061268	0	0.770506718	0.646639146	1.111840391	1.038382502	0.862531951	0	1.307017161	0.801362334	0	0.506742288	0.713650292	1.199679377	1.535424563	0.926171874	1.073425736	1.687430021	0.446927612	1.355257056	0	0.825921897	0.568637175	0	1.903863521	1.298856467	0.863374638	0.79003322	0.527690324	0.248088834	0.712193006	0.971731051	0.989723148	0.490255156	0.794407456	1.077005356	1.682741489	0.883642948	1.834403007	0.59788537	1.396213692
6929	1.659071003	1.414769518	0.981414821	0.680191869	1.884078486	0.623392121	1.358656509	0.919906866	1.3878067	1.569501914	1.500310821	0.819555665	1.476529064	1.397772807	1.400383334	1.736776231	1.412397136	1.145291327	1.513516807	0.66705644	1.050746527	1.523775622	1.454834911	1.476161632	0.863802629	1.177376193	0.219972775	1.088758975	1.612356021	1.013135292	0.755763047	0.292477636	0.584449731	1.226539639	0.822715328	0.731382467	2.026328619	1.860141206	0.752678696	1.224115833	1.237389555	0.129815993	0.318507518	1.354846601	0.698086934	0.890784183	0.690432342	1.394706883	1.232643772
7015	1.907082055	1.72074093	1.405339372	0.943149586	1.906315085	1.369509269	1.706829242	1.281800176	2.115727514	2.413105837	1.539780928	1.350712491	1.628040246	1.470398569	2.237653778	2.007333742	1.396993506	1.708374664	1.513516807	0.452827799	1.344115303	2.029751017	1.448477015	1.485961763	0.989040784	1.518022012	1.738772849	1.386399636	2.235869982	1.260188841	1.187708268	0.723287013	0.967234735	1.521102375	1.030107476	0.986174944	1.676186762	1.619662762	0.959021432	1.439387294	1.294565066	0.924072389	1.17536537	1.638949588	1.120976676	1.105038492	1.007410171	1.979028276	1.730959238
7020	1.220289109	1.770833476	0.87689366	0.660899609	0.96119379	1.271385618	1.101316603	1.8247835	1.81898432	1.355762934	1.582987014	1.203997849	1.579235018	1.623013148	1.671654459	1.331224482	1.891686989	1.571858828	1.084610347	1.131229131	1.708347532	1.80377456	1.545634199	1.356207348	1.481953062	1.821221322	0.926193274	1.961782927	2.220553683	0.889773039	1.494325947	0	0.853078603	1.852215127	1.273151312	1.491009359	0.984310163	1.115477209	1.162407225	1.465688431	0.913152674	0.438031041	0.647965621	1.768330831	1.112918014	1.718870428	1.027679029	1.476561387	1.466496588
7040	1.246878522	1.554124362	1.051069251	1.097940332	1.787527294	1.241011602	1.371151713	1.529015132	1.105290643	0.877241161	1.260021533	1.171770694	1.541060506	1.302923094	0.828186816	1.360231115	1.49519807	0.956700779	0.736325936	1.226594721	1.138218225	0.714641566	1.331436521	1.231144221	1.206410718	1.566936731	1.67385167	1.605246374	0	1.376552775	1.395845221	0.701907154	0.815955594	1.486864028	1.211312005	0.988933825	1.383446783	1.57871121	1.01569358	1.262275465	1.413107869	1.062305048	1.296345734	1.72090242	1.065985881	1.141600476	1.174261251	0.993652234	1.092893888
7157	2.049163084	2.239893356	1.42315557	1.565604122	1.664427441	1.415049595	1.600295748	1.179348146	2.915831925	2.413105837	1.363438056	1.478334396	2.034819083	2.052630469	2.319811265	2.228778459	1.604196285	2.32316588	2.572780067	0.720221811	1.527554452	2.8229957	1.106145592	1.445795961	0.854867233	1.437867839	1.362842271	1.203270712	2.47436577	1.33093803	0.858656577	0.99438479	0.861614486	1.750294783	0.565515742	0.797998477	1.347023164	1.418478071	0.840503847	1.030235166	1.77434186	0.635603789	1.007910686	1.661839559	1.043512068	1.032008586	0.887095197	2.613095651	2.280884425
7314	0	1.232147	0.591225537	0.357206657	0.875392425	0.874478631	0.846797328	1.609858242	0	0	1.277630103	0	1.280171037	1.448095107	0.104389628	0	1.497944348	1.133594247	0	0.662831931	1.579573643	0.156706449	1.285490498	0.820996155	1.218113592	1.647670101	0.219972775	1.725772703	0	1.03119566	1.210253197	0	0.443983591	1.454386567	0.947561568	1.10928142	0.814395736	0	0.966902678	1.482189497	1.064444704	0.14956244	0.154895316	1.60329166	0.271218596	0.817825981	0.725401933	0.258224643	0.932831859
7341	0	1.190095646	0.725664255	0	1.031217331	0.980487399	0.725664255	1.564916876	0	0	1.031217331	0	1.564916876	1.564916876	0	0	1.190095646	1.44680231	0	0.616677768	1.190095646	0	1.296131958	0.725664255	1.296131958	1.34686189	0	2.045729417	0	1.031217331	1.031217331	0	0	1.505740204	0.630491795	1.44680231	0.725664255	0	0.980487399	1.505740204	1.031217331	0	0	1.691705438	0	0.725664255	0.725664255	0	1.031217331
7415	0.082259335	1.206151091	0.555721159	0.839452547	0.268659921	1.489027609	1.188660457	1.048555443	0	0	0.727555891	0	0.865129626	1.122489387	0.260022858	0	1.018089975	0.591335295	0	1.133441196	0.584339279	0.312377076	1.410975666	0.933612907	1.219564683	1.499761713	0.219972775	1.319364177	0	1.005921845	0.898169119	0.292477636	1.13783682	1.36075888	0.679401533	0.802213801	0.447714102	0	0.987501644	1.090538142	0.730190574	0.171826323	0.296733522	2.239794512	0.796553976	0.650299202	1.20345996	0.363293116	1.082068642
7486	0.996395246	1.944926554	1.287824475	1.316424714	0.63556533	1.643499207	1.48429551	1.37061802	2.231935049	1.394053681	1.390742387	1.705090153	1.583344106	1.560976848	1.909345574	1.013857223	1.640095972	1.888394436	2.572780067	1.388864468	1.656307003	2.534538127	1.399310958	1.399709609	1.134470482	1.625907704	2.008806451	1.549261942	2.47436577	1.585522605	1.450301312	1.245986539	0.655250083	1.835784599	0.944091941	1.054932143	0.720917002	0.439903071	1.067036574	1.384097593	1.154819544	0.904325942	1.369465761	2.007020353	0.991163766	1.146688234	0.6514816	1.95499925	1.901801117
7507	0.067026125	1.243533745	1.039574294	0.819644856	0.569275879	0.696318373	1.341725629	1.055963876	0	0	0.992658566	0	1.231505249	1.206169074	0.601396226	0	1.148042602	0.713622513	0	0.500862959	0.63213804	0.312377076	2.091654144	1.304339609	1.298090106	2.091654144	0.219972775	1.233745926	0	0.63048616	0.67766222	0.292477636	1.279877217	1.22558894	0.890468173	0.802120589	0.641423705	0.311925381	0.641814135	0.989101174	0.932766472	0.314260052	0.405989435	1.2214016	1.027965221	1.018016448	1.242101068	0.400266816	0.933100335
8626	1.699517738	1.860666767	1.201409708	0.726534566	1.337912577	1.771222724	1.410502373	1.693450651	1.568451147	2.413105837	1.72230924	1.082242863	1.654249271	1.521245318	1.366891106	1.85401935	1.941308447	1.239385871	1.115242945	1.253469982	1.650189348	1.172889005	1.557392046	1.300154558	1.265150975	1.851839822	1.475372228	2.078541724	1.612356021	1.257544162	1.641197662	0.701907154	0.736746207	1.828142453	1.186424648	1.343036566	1.380671157	1.415979123	1.03225812	1.68618527	1.102251608	1.436241551	1.745054929	2.123889665	0.879651239	1.497650594	0.899819125	1.343005341	1.346014997
8820	0.067026125	1.425731921	1.127887602	1.067664033	0.410058733	1.7889225	1.171491679	1.483987695	1.057731508	0	1.450263074	1.445488066	1.518541118	1.368539215	1.000741081	0	1.488732276	1.384581629	0.781293309	1.083154136	1.35071547	0.855601664	1.396024442	1.199968686	1.295788388	1.440826828	2.021785054	1.941992329	0	1.570894465	1.632662318	0.99438479	1.173467413	1.583667433	1.427686642	1.35000462	0.844611257	0.637238969	1.303359	1.677355204	0.94260533	1.75346858	1.969601734	1.573492885	1.614156554	1.477444608	1.291157645	1.048250315	1.281989571
9184	2.049163084	1.784850807	1.309917615	1.188030433	1.564853254	1.335342548	1.391671676	1.499095249	2.660047583	2.057381222	1.510950922	1.705090153	1.832810652	2.376880067	1.675728583	2.228778459	1.644450851	1.981273721	1.513516807	0.997079318	1.832749973	2.029751017	1.308405932	1.340545566	1.250054311	1.436121787	1.66845376	1.584172612	2.47436577	1.354361034	1.303128217	0.99438479	0.770298037	1.886446966	1.268206051	1.098452957	1.351802491	1.360825515	1.167380783	1.284072503	1.428256907	0.924072389	1.391762934	1.528141802	1.083353534	1.40415289	0.855915934	1.855119455	1.852722025
2876	1.083445565	1.083445565	1.083445565	1.083445565	1.960523349	0.24129405	1.083445565	0.842151515	0.842151515	0.877241161	1.083445565	0	1.571107231	1.083445565	0	0.842151515	0	0.24129405	0	0.24129405	0	0	1.083445565	1.083445565	0.24129405	0.24129405	0	0.24129405	0	0.24129405	0.24129405	0.292477636	0	0.24129405	0.24129405	0.24129405	0.842151515	0.842151515	0.24129405	0.24129405	1.537164617	0	0	0.24129405	0.24129405	0.24129405	0	0.842151515	0.842151515
1385	1.44614713	2.804210514	0	0	0	1.44614713	1.44614713	1.44614713	2.212743442	1.44614713	1.44614713	1.44614713	2.212743442	2.212743442	2.212743442	1.44614713	1.44614713	2.212743442	1.44614713	0	2.212743442	2.212743442	0	2.212743442	0	1.44614713	0	0	2.220553683	0	0	0	0	2.804210514	0	0	0	0	0	0	1.44614713	0	0	1.44614713	0	0	0	2.212743442	2.804210514
5663	1.246878522	1.31652662	1.164810483	1.566749563	1.39962747	0.752657924	1.125212582	0.829921955	0.721711643	0.877241161	0.922064383	0.268469628	1.222004741	1.046846302	0.994970724	1.360231115	1.35536401	0.648889078	0	0.84603376	0.534148772	1.199679377	1.593796148	1.182481699	1.047069718	1.567503605	0	1.106785762	0	1.040949763	0.50876873	0.425868948	1.827191664	1.289161118	0.629965981	0.594627689	1.235665914	1.561214336	0.651829142	1.028230922	1.157797489	0.599794262	0.776359478	1.207797587	1.319250631	0.838383578	2.40427158	0.691922896	1.383170615
5830	0.979783823	1.618745295	1.410591792	1.308422023	1.383710058	1.449040435	1.417991584	1.724801292	1.351962263	0.877241161	1.406364745	1.305322288	1.582188961	1.634143609	0.97912524	0.99573567	1.661922339	1.287607547	0.829789086	1.712850563	1.397111626	0.975372046	1.587965024	1.407426424	1.620678186	1.68969261	1.598617723	1.671944232	0	1.433208729	1.44904804	1.149155961	1.291456571	1.780603586	1.369052617	1.174950695	1.413225435	1.433413709	1.44738527	1.48140977	1.389340233	1.22700266	1.348487874	1.726536166	1.362353673	1.713205963	1.286756632	1.193087559	1.288592779
6647	0	0.948672749	0.766658174	0.868649098	0.140975459	1.219380288	1.173938527	0.661061088	0.40335968	0	0.864005635	0.268469628	0.976929056	1.036453092	0.666130077	0	1.261872382	0.716888557	0.736325936	0.499550427	0.594955626	0.842753843	1.362651387	0.943557695	0.926857425	1.233293392	0	1.3074451	0	0.89221831	0.644534605	0	1.284881193	1.562258919	0.540242368	0.536713851	0.62711673	0.248088834	0.746444216	0.908722097	1.034796648	0.37520319	0.485482285	1.152683223	1.529379402	0.74851247	1.755285504	0.658203461	1.237089695
7153	0.929369121	1.416914244	0.324203655	0.404816348	0	1.121524013	1.121524013	1.121524013	0.988907807	1.394053681	1.121524013	0.924263688	1.121524013	1.121524013	1.416914244	1.013857223	1.121524013	1.121524013	1.115242945	0.210950989	1.121524013	1.616825092	0.324203655	1.121524013	0.324203655	1.101102281	0	0.324203655	1.612356021	0.324203655	0.210950989	0	0.483462491	1.416914244	0.324203655	0.324203655	0.324203655	0	0.324203655	0.324203655	1.121524013	0.210950989	0.324203655	1.121524013	0.376274756	0.324203655	0.3435666	1.416914244	1.416914244
1950	0.3217254	1.109789146	0.586671492	0.822058991	0.3217254	0.586671492	0.640232879	0.561926087	0	0	0.8300901	0	0.586671492	0.956676958	0.264946093	0	0.617343717	0.903115572	0	0.586671492	0.581390172	0.225014388	0.956676958	0.8300901	0.640232879	0.883651486	0	1.740466761	0	0.586671492	0.586671492	0.3217254	0.446772205	1.700290688	0.88550773	0.823915235	0.225014388	0	0.895084463	0.895084463	0.640232879	0.264946093	0.264946093	0.88550773	0.586671492	0.895084463	0.331635972	0.225014388	0.500333592
1161	0.699920431	1.544535182	1.221901334	1.266621974	1.113982518	1.618219154	1.370171522	1.596499251	1.098523093	0	1.403483373	1.133619752	1.431798538	1.337948572	0.990408789	0.690430152	1.614911197	1.220134882	0	1.497125008	1.386511667	0.543444898	1.529744666	1.616851799	1.524669193	2.578222338	1.935068893	1.581153795	0	1.443798383	1.414842243	1.245986539	1.369602369	1.590471188	1.261034066	1.050219349	1.144155567	1.342227725	1.290406645	1.444048401	0.966193659	0.924072389	1.323156283	1.736620779	1.692395263	1.383432567	1.340715051	0.733078596	1.128056459
627	0.996395246	1.517348833	0.963144166	0.919112351	0.375531275	1.245297865	1.042862796	1.169033453	1.60947253	1.394053681	1.039560459	1.527647931	1.644050729	1.603595107	1.683243483	1.013857223	1.644120272	1.424496571	1.513516807	0.886358118	1.263462645	2.348757782	1.262205499	1.225534721	1.15792112	1.444608238	0.926193274	1.386117462	2.235869982	0.957925556	1.128466994	0.563575413	0.879332083	1.723651718	1.089336141	1.12448649	0.741332124	0.558819719	0.881236032	1.205724193	1.092190047	1.205489892	0.985434237	1.435731329	1.34368215	1.403132368	1.184986894	1.366948984	1.58005847
1649	0.929369121	2.218663798	0.639844109	0.292323224	0.339331822	1.218166405	1.373893755	0.898990718	1.576226028	1.394053681	1.429227718	1.219185898	1.498765551	1.592570829	1.269463108	1.013857223	1.464918437	1.369745134	2.572780067	0	1.362433444	2.035355526	0.683019112	1.46792441	0.146603937	1.146072766	0.446927612	0.71870983	2.47436577	0.639844109	0.191702425	0	0	1.575956182	0	0	0.61969288	0.464821754	0.264236303	0.703360259	1.437416507	0	0.106411336	1.801505525	0.541454735	0.701698985	0.326487377	1.739694839	1.875633633
2688	0.699920431	1.110455489	0.665987682	0.234755317	0.774844516	1.633784451	1.311263436	0.893830958	0.161590036	0	1.544767008	0.200897775	1.426896027	1.110455489	0.046028677	0.690430152	1.20033165	0.310203129	0	0.381594185	0.361655374	0	1.110455489	1.110455489	0.65913138	0.868530258	0.65141911	1.732661225	0	1.677218429	1.571305785	0.723287013	0	1.571305785	0.843300838	0.847428215	0.618369391	0.614811611	1.332454139	2.059011892	0.556307641	1.121981499	1.299002672	1.540931091	0.143627411	0.310203129	0.166575719	0.587658752	0.864004339
5336	1.246878522	1.69840885	1.05048253	0.342327007	1.942681446	0.598605842	1.512029146	0.627318206	0.845867184	0.877241161	1.529523036	0.268469628	1.547492982	1.645783237	0.847067886	1.360231115	1.452872265	0.557207832	0.829789086	0.557439226	0.628309702	0.557080523	1.981327074	1.877175938	0.870829701	1.189781726	0.658760104	0.9915714	0	1.113825536	0.609748435	0.430809377	0.083769013	1.046746625	0.341777613	0.432608937	1.423844655	1.434901182	0.835583756	1.366910531	1.374977091	0.486041348	0.889729224	1.528615247	0.41577683	0.857298067	0.420219949	1.203378938	1.617314648
5328	0.701792929	1.471833308	1.457507808	0.993589185	1.162913287	0.898643905	1.429205519	1.21242579	0.877667327	0.877241161	1.208327054	0.720915824	1.531664104	1.294926686	0.218961569	0.765592286	1.119683701	0.721546809	0	0.891316364	0.72662918	0	1.3107569	1.194087985	0.687087271	1.068244508	1.584779864	1.075299253	0	1.016148625	0.970665023	0.856678325	0	1.060364244	0.311801446	0.432608937	0.772755614	0.630148556	0.423807915	0.897422224	1.555424315	0.486041348	0.788637498	1.253984965	0.649437699	0.839939785	0.166218106	0.942957748	1.623558084
847	0.219358227	0.857761369	0.697386325	0.219358227	0.857761369	0.818560967	0.697386325	0.638403142	0	0	0.857761369	0	0.857761369	0.857761369	0	0	0.638403142	0.818560967	0	0.636316491	0.638403142	0	0.818560967	0.697386325	0.818560967	0.857761369	0	0.857761369	0	0.857761369	0.857761369	0.292477636	0	0.857761369	0.644856071	0.818560967	0.478028098	0	0.818560967	0.857761369	0.857761369	0	0	0.857761369	0.219358227	0.697386325	0.478028098	0	0.638403142
1490	0.632894306	1.599866595	0.936751271	0.733028105	1.352259197	0.96555293	1.198005895	1.091564002	1.0451732	0	1.138511695	0.816231271	1.38297087	1.365061528	0.61101673	0.690430152	1.514608487	0.734683411	0.829789086	1.504975647	1.019766535	0.557080523	1.36565933	1.174633964	1.002545057	1.626111397	0.972511877	1.342559076	0	1.360403512	0.83993598	0.522699526	0	1.736087337	0.490024022	0.575281646	1.036003472	1.094968242	0.760261343	1.228430409	1.310439172	0	0.2194221	1.8647124	0.529602014	0.960291074	0.438478811	0.721040393	1.381665522
1938	0	1.095762069	0.916336488	0.737778319	0.285636631	0.668035234	1.478742226	1.152803822	0	0	0.536166219	0	1.04182284	1.119666906	0.779695798	0	1.206482931	0.582670264	0	0.440955625	0.488136626	0.436520484	1.229801691	1.096797467	1.060906601	1.400660619	0	1.420463357	0	0.536166219	0.571995919	0	1.081238617	1.162488117	0.844045768	0.536166219	0.436520484	0	0.703367598	0.748497397	0.877659996	0.311635148	0.488136626	0.87277423	1.478742226	0.82180285	1.205894102	0.393664984	1.079272096
2067	0.632894306	1.527410593	0.723103882	0.823328435	0.987854935	0.971810932	0.958495106	1.721002823	0.633629823	0	1.123894466	0.781154623	1.476120163	1.420299103	0.636316546	0.690430152	1.72898712	0.896202341	0	1.191258598	1.192137481	0.312377076	1.889710029	1.260766713	1.866472659	2.068697137	0.879678932	1.756153349	0	0.914492553	1.224730558	0	1.277839717	1.773707007	1.183844653	1.374251958	1.00467168	0.94955729	1.310749585	1.30025176	0.922494047	0.5762637	0.713349212	1.712026138	1.080093117	1.276932967	1.06380048	0.428830998	1.008252199
5626	0.067026125	1.233532709	0.771364702	0.749758284	0.384256306	1.318618167	1.165150408	0.855800665	0.754601017	0	1.065410447	1.199347182	1.438202	1.270058698	0.538452465	0	1.201647071	0.947019751	0	0.677089659	0.839553608	0.543444898	1.313055108	1.199566261	1.019284753	1.017088085	1.32356264	1.56622194	0	1.129259571	1.011126154	0.723287013	0.857759774	1.478793772	0.763610443	0.93705497	0.448496375	0.325313588	1.124063007	1.744158217	0.652128117	1.088770001	1.845929675	1.351809287	0.935335674	1.019727884	0.942511012	0.684776011	1.107919658
[truncated: 53 more columns]
