# Supplementary material for: HPOSim: An R Package for Phenotypic Similarity Measure and Enrichment Analysis Based on the Human Phenotype Ontology
Source: PLoS One. 2015 Feb 9;10(2):e0115692. doi: 10.1371/journal.pone.0115692 (PMC4321842; doi:10.1371/journal.pone.0115692)
Supplement: S3 Dataset — (XLSX) [file pone.0115692.s003.xlsx]

## Sheet: 55 Cancer entries
MIM Number	Title	Prefix	Module
OMIM:109400	BASAL CELL NEVUS SYNDROME; BCNS	#	2
OMIM:109800	BLADDER CANCER	#	2
OMIM:114480	BREAST CANCER	#	3
OMIM:114500	COLORECTAL CANCER; CRC	#	2
OMIM:114550	HEPATOCELLULAR CARCINOMA	#	1
OMIM:120435	LYNCH SYNDROME I	#	1
OMIM:133239	ESOPHAGEAL CANCER	#	1
OMIM:137215	GASTRIC CANCER, HEREDITARY DIFFUSE; HDGC	#	1
OMIM:144700	RENAL CELL CARCINOMA, NONPAPILLARY; RCC	#	2
OMIM:148500	TYLOSIS WITH ESOPHAGEAL CANCER; TOC	#	1
OMIM:150800	HEREDITARY LEIOMYOMATOSIS AND RENAL CELL CANCER; HLRCC	#	2
OMIM:155240	THYROID CARCINOMA, FAMILIAL MEDULLARY; MTC	#	4
OMIM:158320	MUIR-TORRE SYNDROME; MRTES	#	3
OMIM:167000	OVARIAN CANCER	#	3
OMIM:171400	MULTIPLE ENDOCRINE NEOPLASIA, TYPE IIA; MEN2A	#	4
OMIM:176807	PROSTATE CANCER	#	2
OMIM:188470	THYROID CARCINOMA, FOLLICULAR; FTC	%	4
OMIM:188550	THYROID CARCINOMA, PAPILLARY	#	4
OMIM:191600	URETER, CANCER OF		N/A
OMIM:202300	ADRENOCORTICAL CARCINOMA, HEREDITARY; ADCC	#	4
OMIM:211980	LUNG CANCER	#	3
OMIM:246470	LEUKEMIA, ACUTE MYELOCYTIC, WITH POLYPOSIS COLI AND COLON CANCER		1
OMIM:260350	PANCREATIC CANCER	#	1
OMIM:260500	PAPILLOMA OF CHOROID PLEXUS; CPP	#	3
OMIM:273300	TESTICULAR GERM CELL TUMOR; TGCT	#	2
OMIM:275355	SQUAMOUS CELL CARCINOMA, HEAD AND NECK; HNSCC	#	3
OMIM:276300	MISMATCH REPAIR CANCER SYNDROME; MMRCS	#	1
OMIM:300854	RENAL CELL CARCINOMA, Xp11-ASSOCIATED; RCCX1	#	2
OMIM:312300	ANDROGEN INSENSITIVITY, PARTIAL; PAIS	#	2
OMIM:601228	POLYPOSIS SYNDROME, HEREDITARY MIXED, 1; HMPS1	#	1
OMIM:601518	PROSTATE CANCER, HEREDITARY, 1; HPC1	#	2
OMIM:603641	NEUROENDOCRINE CARCINOMA OF SALIVARY GLANDS, SENSORINEURAL HEARING LOSS, AND ENAMEL HYPOPLASIA		3
OMIM:603688	PROSTATE CANCER/BRAIN CANCER SUSCEPTIBILITY	#	2
OMIM:603956	CERVICAL CANCER	#	3
OMIM:604370	BREAST-OVARIAN CANCER, FAMILIAL, SUSCEPTIBILITY TO, 1; BROVCA1	#	3
OMIM:605074	RENAL CELL CARCINOMA, PAPILLARY, 1; RCCP1	#	2
OMIM:606719	MELANOMA-PANCREATIC CANCER SYNDROME	#	1
OMIM:608089	ENDOMETRIAL CANCER	#	2
OMIM:608266	PARATHYROID CARCINOMA	#	4
OMIM:608615	OLIGODONTIA-COLORECTAL CANCER SYNDROME; ODCRCS	#	1
OMIM:609310	COLORECTAL CANCER, HEREDITARY NONPOLYPOSIS, TYPE 2; HNPCC2	#	1
OMIM:610644	PALMOPLANTAR HYPERKERATOSIS WITH SQUAMOUS CELL CARCINOMA OF SKIN AND 46,XX SEX REVERSAL	#	N/A
OMIM:612229	COLORECTAL CANCER, SUSCEPTIBILITY TO, 3; CRCS3	#	1
OMIM:612555	BREAST-OVARIAN CANCER, FAMILIAL, SUSCEPTIBILITY TO, 2; BROVCA2	#	3
OMIM:612591	COLORECTAL CANCER, SUSCEPTIBILITY TO, 10; CRCS10	#	1
OMIM:613244	COLORECTAL CANCER, HEREDITARY NONPOLYPOSIS, TYPE 8; HNPCC8	#	1
OMIM:613347	PANCREATIC CANCER, SUSCEPTIBILITY TO, 2	#	1
OMIM:613659	GASTRIC CANCER	#	1
OMIM:614331	COLORECTAL CANCER, HEREDITARY NONPOLYPOSIS, TYPE 6; HNPCC6	#	1
OMIM:614337	COLORECTAL CANCER, HEREDITARY NONPOLYPOSIS, TYPE 4; HNPCC4	#	1
OMIM:614350	COLORECTAL CANCER, HEREDITARY NONPOLYPOSIS, TYPE 5; HNPCC5	#	1
OMIM:614385	COLORECTAL CANCER, HEREDITARY NONPOLYPOSIS, TYPE 7; HNPCC7	#	1
OMIM:614456	MELANOMA, CUTANEOUS MALIGNANT, SUSCEPTIBILITY TO, 8; CMM8	#	3
OMIM:614564	CUTANEOUS TELANGIECTASIA AND CANCER SYNDROME, FAMILIAL; FCTCS	#	3
OMIM:615083	COLORECTAL CANCER, SUSCEPTIBILITY TO, 12; CRCS12	#	1

## Sheet: 115 entries
OMIM Search - '(cancer OR (carcinoma))' (Prefixes: #, %, none; Search in: title)
Downloaded:	Nov 12, 2014
Copyright (c) 1966-2014 Johns Hopkins University OMIM, data are provided for research purposes only.
MIM Number	Title	Included Titles	Cytogenetic Location	Genomic Coordinates (GRCh37/From NCBI)	Entrez Gene ID
#120435	LYNCH SYNDROME I	LYNCH SYNDROME II, INCLUDED	2p21
#211980	LUNG CANCER	ALVEOLAR CELL CARCINOMA, INCLUDED;;ADENOCARCINOMA OF LUNG, INCLUDED;;NONSMALL CELL LUNG CANCER, INCLUDED;;LUNG CANCER, PROTECTION AGAINST, INCLUDED	1q24.3, 2q33.1, 3p22.2, 3p21.31, 3q26.32, 5q31.1, 6q26, 7p11.2, 7q34, 10p11.23, 10q11.23, 11p15.4, 11q23.1, 12p12.1, 17q12, 19q13.2
#144700	RENAL CELL CARCINOMA, NONPAPILLARY; RCC	NONPAPILLARY RENAL CARCINOMA 1 LOCUS, INCLUDED; NRC1, INCLUDED	3p25.3, 3p25.3, 3q21.1, 8q24.13, 12q24.31, 17p11.2, 17q12
#188550	THYROID CARCINOMA, PAPILLARY		1p13.2, 7q33-q34, 8p22, 10q11.23, 10q21.2, 14q32.12, 17q24.2
#114480	BREAST CANCER	BREAST CANCER, FAMILIAL MALE, INCLUDED	1p34.1, 2q33.1, 2q35, 3q26.32, 5q34, 6p25.2, 6q25.1, 8q11.23, 11p15.4, 11p15.1, 11q22.3, 12p12.1, 13q13.1, 14q32.33, 14q32.33, 15q15.1, 16p12.2, 16q22.1, 17p13.1, 17q21.33, 17q23.2, 17q23.2, 22q12.1
#604370	BREAST-OVARIAN CANCER, FAMILIAL, SUSCEPTIBILITY TO, 1; BROVCA1	BREAST CANCER, FAMILIAL, SUSCEPTIBILITY TO, 1, INCLUDED;;OVARIAN CANCER, FAMILIAL, SUSCEPTIBILITY TO, 1, INCLUDED	17q21.31
#158320	MUIR-TORRE SYNDROME; MRTES		2p21, 3p22.2
#114500	COLORECTAL CANCER; CRC		1p36.13, 1p13.2, 2p25.1, 3p22.1, 3q26.32, 4p16.3, 4q31.3, 5q22.2, 5q22.2, 7q11.23, 8p22, 8q22.1, 9q33.1, 11p11.2, 11q13.3, 14q24.3, 14q32.33, 15q15.1, 17p13.1, 17p11.2, 17q24.1, 18q21.2, 19q13.33, 20q13.2, 22q13.2
#114550	HEPATOCELLULAR CARCINOMA	HEPATOBLASTOMA, INCLUDED;;HEPATOBLASTOMA CAUSED BY SOMATIC MUTATION, INCLUDED	2q33.1, 3p22.1, 3q26.32, 5q22.2, 6q25.3, 7q31.2, 8p22, 16p13.3, 17p13.1
#150800	HEREDITARY LEIOMYOMATOSIS AND RENAL CELL CANCER; HLRCC		1q43
#260350	PANCREATIC CANCER		12p12.1, 17p13.1, 18q21.2, 19p13.3
#133239	ESOPHAGEAL CANCER	ESOPHAGEAL SQUAMOUS CELL CARCINOMA, SUSCEPTIBILITY TO, INCLUDED;;ESCC, SUSCEPTIBILITY TO, INCLUDED;;AERODIGESTIVE TRACT CANCER, SUSCEPTIBILITY TO, INCLUDED;;GASTRIC CARDIA ADENOCARCINOMA, SUSCEPTIBILITY TO, INCLUDED	3p24.1, 3p22.2, 8p21.3, 9q33.1, 13q12.13, 16q23.1-q23.2, 18q21.2
#608089	ENDOMETRIAL CANCER		2p16.3, 10q23.31, 14q24.3, 16q22.1
#273300	TESTICULAR GERM CELL TUMOR; TGCT	SEMINOMA, INCLUDED;;NONSEMINOMATOUS GERM CELL TUMORS, INCLUDED;;TERATOMA, TESTICULAR, INCLUDED;;EMBRYONAL CELL CARCINOMA, INCLUDED;;ENDODERMAL SINUS TUMOR, INCLUDED;;SPERMATOCYTIC SEMINOMA, INCLUDED	12q22	12:92600000-96200000
#167000	OVARIAN CANCER	OVARIAN CANCER, EPITHELIAL, INCLUDED	3p22.1, 3q26.32, 6q26, 11q25, 14q32.33, 16q22.1
#606719	MELANOMA-PANCREATIC CANCER SYNDROME		9p21.3
#137215	GASTRIC CANCER, HEREDITARY DIFFUSE; HDGC	BREAST CANCER, LOBULAR, INCLUDED; LBC, INCLUDED;;GASTRIC CANCER, FAMILIAL DIFFUSE, AND CLEFT LIP WITH OR WITHOUT CLEFT PALATE, INCLUDED	2q13, 2q13, 12p12.1, 16q22.1
%182280	SMALL CELL CANCER OF THE LUNG		3p23-p21	3:30900000-54400000	7864
#614564	CUTANEOUS TELANGIECTASIA AND CANCER SYNDROME, FAMILIAL; FCTCS		3q23
#614337	COLORECTAL CANCER, HEREDITARY NONPOLYPOSIS, TYPE 4; HNPCC4		7p22.1
#607464	THYROID CARCINOMA, HURTHLE CELL		19p13.11
%607107	NASOPHARYNGEAL CARCINOMA	NASOPHARYNGEAL CARCINOMA, SUSCEPTIBILITY TO, 1, INCLUDED; NPCA1, INCLUDED	4p15.1-q12	4:27700000-59500000	257641
#109800	BLADDER CANCER		4p16.3, 4p16.3, 11p15.5, 12p12.1, 13q14.2
#612555	BREAST-OVARIAN CANCER, FAMILIAL, SUSCEPTIBILITY TO, 2; BROVCA2	BREAST CANCER, FAMILIAL, SUSCEPTIBILITY TO, 2, INCLUDED;;OVARIAN CANCER, FAMILIAL, SUSCEPTIBILITY TO, 2, INCLUDED	13q13.1
#601228	POLYPOSIS SYNDROME, HEREDITARY MIXED, 1; HMPS1	COLORECTAL CANCER, SUSCEPTIBILITY TO, 4, INCLUDED; CRCS4, INCLUDED;;COLORECTAL CANCER, SUSCEPTIBILITY TO, ON CHROMOSOME 15, INCLUDED	15q15.3-q22.1	15:43600000-59300000
%188470	THYROID CARCINOMA, FOLLICULAR; FTC		1p13.2, 10q23.2, 10q23.31, 11p15.5
%191181	SUPPRESSOR OF TUMORIGENICITY 3; ST3		11q13	11:63400000-77100000	6762
#155240	THYROID CARCINOMA, FAMILIAL MEDULLARY; MTC		1q23.1, 10q11.21
#609310	COLORECTAL CANCER, HEREDITARY NONPOLYPOSIS, TYPE 2; HNPCC2		3p22.2
#615083	COLORECTAL CANCER, SUSCEPTIBILITY TO, 12; CRCS12		12q24.33
#171400	MULTIPLE ENDOCRINE NEOPLASIA, TYPE IIA; MEN2A	THYROID CARCINOMA, FAMILIAL MEDULLARY, INCLUDED	10q11.21
#613347	PANCREATIC CANCER, SUSCEPTIBILITY TO, 2		13q13.1
#148500	TYLOSIS WITH ESOPHAGEAL CANCER; TOC		17q25.1
#605074	RENAL CELL CARCINOMA, PAPILLARY, 1; RCCP1		1q23.1, 7q31.2
#613399	BREAST-OVARIAN CANCER, FAMILIAL, SUSCEPTIBILITY TO, 3; BROVCA3	BREAST CANCER, FAMILIAL, SUSCEPTIBILITY TO, 3, INCLUDED;;OVARIAN CANCER, FAMILIAL, SUSCEPTIBILITY TO, 3, INCLUDED	17q22
%605462	BASAL CELL CARCINOMA, SUSCEPTIBILITY TO, 1; BCC1	BASAL CELL CARCINOMA, NONSYNDROMIC, INCLUDED;;BASAL CELL CARCINOMA, MULTIPLE, INCLUDED	1p36		100307118
#613659	GASTRIC CANCER	GASTRIC CANCER, INTESTINAL, INCLUDED	1p34.1, 2q33.1, 3q26.32, 5q22.2, 5q31.1, 10p15.1, 10q26.13, 17q12
#614456	MELANOMA, CUTANEOUS MALIGNANT, SUSCEPTIBILITY TO, 8; CMM8		3p14-p13
#614350	COLORECTAL CANCER, HEREDITARY NONPOLYPOSIS, TYPE 5; HNPCC5		2p16.3
#603956	CERVICAL CANCER		4p16.3
#614291	BREAST-OVARIAN CANCER, FAMILIAL, SUSCEPTIBILITY TO, 4; BROVCA4		17q12
#608266	PARATHYROID CARCINOMA		1q31.2
105580	ANAL CANAL CARCINOMA	CLOACOGENIC CARCINOMA, INCLUDED	11q22-qter	11:97200000-135006516	8066
%612571	LUNG CANCER SUSCEPTIBILITY 3; LNCR3		5p15.33		100271687
#275355	SQUAMOUS CELL CARCINOMA, HEAD AND NECK; HNSCC		8p21.3, 10q23.31, 13q34
#276300	MISMATCH REPAIR CANCER SYNDROME; MMRCS		2p21, 2p16.3, 3p22.2, 7p22.1
%161550	NASOPHARYNGEAL CARCINOMA, SUSCEPTIBILITY TO, 2		6p21.3	6:30400000-36600000	100312951
#613348	PANCREATIC CANCER, SUSCEPTIBILITY TO, 3		16p12.2
%603386	THYROID CARCINOMA, NONMEDULLARY, WITH OR WITHOUT CELL OXYPHILIA		19p13.2	19:6900000-13900000	50975
#612591	COLORECTAL CANCER, SUSCEPTIBILITY TO, 10; CRCS10		19q13.33
%613059	BASAL CELL CARCINOMA, SUSCEPTIBILITY TO, 3; BCC3		5p15.33		100307120
%605642	THYROID CARCINOMA, PAPILLARY, WITH PAPILLARY RENAL NEOPLASIA		1q21	1:142600000-155000000	79052
#260500	PAPILLOMA OF CHOROID PLEXUS; CPP	CHOROID PLEXUS CARCINOMA, INCLUDED; CPC, INCLUDED	17p13.1
#202300	ADRENOCORTICAL CARCINOMA, HEREDITARY; ADCC	ADRENOCORTICAL CARCINOMA, PEDIATRIC, INCLUDED	17p13.1
%606240	THYROID CARCINOMA, NONMEDULLARY, SUSCEPTIBILITY TO, 1		2q21	2:129900000-136800000	114568
%603040	TUMOR SUPPRESSOR GENE ON CHROMOSOME 11		11q23	11:110400000-121200000	50970
#109400	BASAL CELL NEVUS SYNDROME; BCNS		1p34.1, 9q22.32, 10q24.32
#614740	BASAL CELL CARCINOMA, SUSCEPTIBILITY TO, 7; BCC7		17p13.1
#606856	PANCREATIC CANCER, SUSCEPTIBILITY TO, 1		4q32.3
#176807	PROSTATE CANCER		1q42.2-q43, 3p26, 7p22.3, 7p11-q21, 7q11.23, 8p22, 10p15.1, 10q23.31, 10q25.2, 11p11.2, 13q13.1, 16q22.1, 16q22.2-q22.3, 19q, 20q13, 22q12.1, 22q12.3, Xq12
#300854	RENAL CELL CARCINOMA, Xp11-ASSOCIATED; RCCX1		Xp11.23
246470	LEUKEMIA, ACUTE MYELOCYTIC, WITH POLYPOSIS COLI AND COLON CANCER
191600	URETER, CANCER OF
604451	BASAL CELL CARCINOMA, INFUNDIBULOCYSTIC
#608812	COLORECTAL CANCER, SUSCEPTIBILITY TO, 1; CRCS1		9q22.33
#608615	OLIGODONTIA-COLORECTAL CANCER SYNDROME; ODCRCS		17q24.1
#612229	COLORECTAL CANCER, SUSCEPTIBILITY TO, 3; CRCS3		18q21.1
#614331	COLORECTAL CANCER, HEREDITARY NONPOLYPOSIS, TYPE 6; HNPCC6		3p24.1
#603688	PROSTATE CANCER/BRAIN CANCER SUSCEPTIBILITY		1p36.12
%300147	PROSTATE CANCER, HEREDITARY, X-LINKED 1; HPCX1		Xq27-q28	X:138000000-155270560	9566
%610321	PROSTATE CANCER, HEREDITARY, 7; HPC7		15q12	15:25700000-28100000	100188809
%608658	PROSTATE CANCER, HEREDITARY, 4		7p11-q21	7:54000000-98000000	408260
%602759	PROSTATE CANCER, HEREDITARY, 8		1q42.2-q43	1:230700000-243700000	7834
%612232	COLORECTAL CANCER, SUSCEPTIBILITY TO, 7; CRCS7		11q23	11:110400000-121200000	100187711
%612230	COLORECTAL CANCER, SUSCEPTIBILITY TO, 5; CRCS5		10p14	10:6600000-12200000	100188887
%612231	COLORECTAL CANCER, SUSCEPTIBILITY TO, 6; CRCS6		8q23	8:106200000-117700000	100187710
%611469	COLORECTAL CANCER, SUSCEPTIBILITY TO, 2; CRCS2		8q24	8:117700000-146364022	100188841
%612590	COLORECTAL CANCER, SUSCEPTIBILITY TO, 9; CRCS9		16q22.1	16:66700000-70800000	100329169
%612592	COLORECTAL CANCER, SUSCEPTIBILITY TO, 11; CRCS11		20p12.3	20:5100000-9200000	100271692
%612589	COLORECTAL CANCER, SUSCEPTIBILITY TO, 8; CRCS8		14q22.2	14:54100000-55500000	100271690
#610644	PALMOPLANTAR HYPERKERATOSIS WITH SQUAMOUS CELL CARCINOMA OF SKIN AND 46,XX SEX REVERSAL	PALMOPLANTAR HYPERKERATOSIS AND TRUE HERMAPHRODITISM, INCLUDED	1p34.3
%301845	BAZEX SYNDROME; BZX		Xq24-q27	X:116500000-147100000	8255
%613061	BASAL CELL CARCINOMA, SUSCEPTIBILITY TO, 4; BCC4		12q13	12:46400000-58100000	100307121
%613063	BASAL CELL CARCINOMA, SUSCEPTIBILITY TO, 6; BCC6		7q32	7:127100000-132600000	100307123
%613058	BASAL CELL CARCINOMA, SUSCEPTIBILITY TO, 2; BCC2		1q42	1:224100000-236600000	100307119
%613062	BASAL CELL CARCINOMA, SUSCEPTIBILITY TO, 5; BCC5		9p21	9:19900000-33200000	100307122
600841	EUKARYOTIC TRANSLATION ELONGATION FACTOR 1 ALPHA-1-LIKE 14; EEF1A1L14
603641	NEUROENDOCRINE CARCINOMA OF SALIVARY GLANDS, SENSORINEURAL HEARING LOSS, AND ENAMEL HYPOPLASIA
#612052	SMOKING AS A QUANTITATIVE TRAIT LOCUS 3; SQTL3	LUNG CANCER SUSCEPTIBILITY 2, INCLUDED; LNCR2, INCLUDED	15q25.1, 15q25.1
#312300	ANDROGEN INSENSITIVITY, PARTIAL; PAIS		Xq12
#601518	PROSTATE CANCER, HEREDITARY, 1; HPC1		1q25.3
#611928	PROSTATE CANCER, HEREDITARY, 13; HPC13		10q11.23
#614320	PANCREATIC CANCER, SUSCEPTIBILITY TO, 4; PNCA4		17q21.31
#614385	COLORECTAL CANCER, HEREDITARY NONPOLYPOSIS, TYPE 7; HNPCC7		14q24.3
#611868	PROSTATE CANCER, HEREDITARY, 12; HPC12		2p15
#613244	COLORECTAL CANCER, HEREDITARY NONPOLYPOSIS, TYPE 8; HNPCC8		2p21
#614731	PROSTATE CANCER, HEREDITARY, 2; HPC2		17p12
%300704	PROSTATE CANCER, HEREDITARY, X-LINKED 2; HPCX2		Xp11.22	X:49800000-54800000	100188769
%614210	LUNG CANCER SUSCEPTIBILITY 5; LNCR5		3q28	3:187900000-192300000	100682395
%605365	BREAST CANCER 3; BRCA3		13q21	13:55300000-73300000	60500
%608656	PROSTATE CANCER, HEREDITARY, 3		20q13	20:41700000-63025520	408259
%608935	LUNG CANCER SUSCEPTIBILITY 1; LNCR1		6q23-q25	6:130300000-161000000	450093
%607893	OVARIAN CANCER, SUSCEPTIBILITY TO, 1; OVCAS1		3p25-p22	3:8700000-43700000	574048
%607592	PROSTATE CANCER AGGRESSIVENESS QUANTITATIVE TRAIT LOCUS ON CHROMOSOME 19		19q	19:26500000-59128983	347747
%600048	BREAST CANCER, 11-22 TRANSLOCATION-ASSOCIATED; BRCATA		11q23	11:110400000-121200000	8068
%609558	PROSTATE CANCER, HEREDITARY, 6		22q12.3	22:32200000-37600000	100188789
%610997	PROSTATE CANCER, HEREDITARY, 9		17q21-q22	17:38100000-57600000	100188826
%611958	PROSTATE CANCER, HEREDITARY, 14; HPC14		11q13	11:63400000-77100000	100188867
%611959	PROSTATE CANCER, HEREDITARY, 15; HPC15		19q13.4	19:51400000-59128983	100188868
%611955	PROSTATE CANCER, HEREDITARY, 11; HPC11		17q12	17:31800000-38100000
%612593	LUNG CANCER SUSCEPTIBILITY 4; LNCR4		6p21.33	6:30400000-32100000	100271693
%609299	PROSTATE CANCER, HEREDITARY, 5		3p26		619402
%611100	PROSTATE CANCER, HEREDITARY, 10; HPC10		8q24	8:117700000-146364022	100188834
114450	CANCER, FAMILIAL, WITH IN VITRO RADIORESISTANCE				8105
603737	OVARIAN GERM CELL CANCER
