# Supplementary material for: HPOSim: An R Package for Phenotypic Similarity Measure and Enrichment Analysis Based on the Human Phenotype Ontology
Source: PLoS One. 2015 Feb 9;10(2):e0115692. doi: 10.1371/journal.pone.0115692 (PMC4321842; doi:10.1371/journal.pone.0115692)
Supplement: S4 Dataset — (CSV) [file pone.0115692.s004.csv]

	OMIM:191600	OMIM:246470	OMIM:603641	OMIM:109400	OMIM:109800	OMIM:114480	OMIM:114500	OMIM:114550	OMIM:120435	OMIM:133239	OMIM:137215	OMIM:144700	OMIM:148500	OMIM:150800	OMIM:155240	OMIM:158320	OMIM:167000	OMIM:171400	OMIM:176807	OMIM:188470	OMIM:188550	OMIM:202300	OMIM:211980	OMIM:260350	OMIM:260500	OMIM:273300	OMIM:275355	OMIM:276300	OMIM:300854	OMIM:312300	OMIM:601228	OMIM:601518	OMIM:603688	OMIM:603956	OMIM:604370	OMIM:605074	OMIM:606719	OMIM:608089	OMIM:608266	OMIM:608615	OMIM:609310	OMIM:610644	OMIM:612229	OMIM:612555	OMIM:612591	OMIM:613244	OMIM:613347	OMIM:613659	OMIM:614331
OMIM:191600	0.669137752	0.669137752	0	0.669137752	0.89218367	0	0.68629513	0	0	0	0	0.973291276	0	0.669137752	0	0.669137752	0.912460571	0.669137752	1.204447954	0	0	0	0	0	0	0.955911075	0	0.669137752	0.973291276	0.979808851	0	1.094952685	0.708498796	0	0	1.003706628	0	1.051502182	0	0	0	0	0	0	0.669137752	0	0	0	0
OMIM:246470	0.669137752	3.539210716	1.272427788	2.51747478	2.122576474	1.68348338	2.528114033	2.222973557	3.16058705	2.524553202	1.715859426	1.869394905	2.604320715	2.292071657	1.521024194	2.969947184	1.813917974	1.943266187	1.204447954	1.382749267	1.521024194	1.521024194	1.521024194	1.741587682	1.272427788	1.715306828	1.442985754	3.379778579	1.869394905	1.328189267	0.672085874	1.316487939	1.328189267	1.218443897	1.68348338	1.926501232	1.898537135	1.755583605	1.272427788	2.67506549	3.16058705	0	3.16058705	1.68348338	2.793729454	3.11688341	1.741587682	2.538964702	3.11688341
OMIM:603641	0	1.272427788	3.178375261	2.514120459	1.973879196	1.68348338	1.363511673	0.790973194	1.17001861	0.893981707	1.053833925	1.382749267	1.036309551	0.97350547	1.521024194	1.385169799	1.388103041	1.290369183	0	1.382749267	1.521024194	1.521024194	1.521024194	1.078032779	1.321752938	1.078032779	1.442985754	1.150158074	1.382749267	0.573061702	0	0.550264986	1.03035431	0.550264986	1.68348338	1.480409397	1.625308645	1.086445853	0.744445359	1.206775881	1.17001861	0	1.17001861	1.68348338	1.09065239	1.26892234	1.078032779	1.150506464	1.26892234
OMIM:109400	0.669137752	2.51747478	2.514120459	3.627422752	3.180958782	2.563946996	3.43584897	2.08160504	2.756603317	1.681231904	2.35128443	2.741681386	1.880289402	2.697652856	1.521024194	3.221151899	3.555795543	1.545630957	2.337980173	1.382749267	1.521024194	1.521024194	2.115490594	1.741587682	2.12221501	2.965726544	2.129088495	2.520706985	2.741681386	2.456851381	0.672085874	2.346971775	2.381101195	1.265462213	2.563946996	2.884854519	2.542422466	3.058681183	0.744445359	2.275258542	2.756603317	2.291907285	2.756603317	2.563946996	3.279627215	2.875455813	1.741587682	2.969587986	2.875455813
OMIM:109800	0.89218367	2.122576474	1.973879196	3.180958782	4.192327309	1.973879196	4.192327309	1.973879196	1.973879196	1.973879196	1.895357172	3.388665677	1.973879196	3.388665677	1.973879196	3.388665677	3.180958782	2.122576474	1.204447954	1.973879196	1.973879196	1.973879196	1.973879196	1.973879196	1.973879196	3.180958782	1.973879196	3.388665677	3.388665677	3.180958782	0	2.044054451	2.122576474	1.895357172	1.973879196	3.388665677	1.973879196	3.180958782	1.973879196	1.973879196	1.973879196	0	1.973879196	1.973879196	3.180958782	1.973879196	1.973879196	1.973879196	1.973879196
OMIM:114480	0	1.68348338	1.68348338	2.563946996	1.973879196	3.416784266	1.68348338	1.68348338	1.68348338	1.68348338	1.624591862	1.68348338	1.68348338	1.68348338	1.68348338	3.416784266	3.416784266	1.68348338	0	1.68348338	1.68348338	1.68348338	1.68348338	1.68348338	1.68348338	1.68348338	1.68348338	1.68348338	1.68348338	2.563946996	0	1.624591862	1.68348338	1.624591862	3.416784266	1.68348338	1.68348338	1.68348338	1.68348338	1.68348338	1.68348338	0	1.68348338	3.416784266	1.68348338	1.68348338	1.68348338	1.68348338	1.68348338
OMIM:114500	0.68629513	2.528114033	1.363511673	3.43584897	4.192327309	1.68348338	4.177995617	2.08160504	3.098207802	2.046072455	1.745637824	3.0113861	2.046072455	3.626386557	1.521024194	3.755248181	3.108437274	2.147488007	2.310686194	1.382749267	1.521024194	1.521024194	1.521024194	1.741587682	1.363511673	2.829945233	1.442985754	3.558554106	3.0113861	2.496445528	0.672085874	2.322159067	1.953397778	1.31217035	1.68348338	3.29204991	2.192415311	3.320428828	1.363511673	2.132738771	3.098207802	0	3.098207802	1.68348338	3.464557627	3.491717821	1.741587682	2.969587986	3.491717821
OMIM:114550	0	2.222973557	0.790973194	2.08160504	1.973879196	1.68348338	2.08160504	3.94237533	2.637815809	2.08160504	1.702309136	1.382749267	2.371300328	2.159260317	1.521024194	2.508626864	1.444579607	1.809410172	0	1.495702398	1.521024194	1.521024194	1.521024194	1.741587682	0.790973194	1.137198704	1.442985754	2.508626864	1.382749267	0.790973194	1.008128811	0.761527435	0.790973194	0.761527435	1.68348338	1.480409397	1.898537135	1.086445853	1.182969279	2.08160504	2.637815809	0	2.637815809	1.68348338	2.08160504	2.765153128	1.741587682	2.519565982	2.765153128
OMIM:120435	0	3.16058705	1.17001861	2.756603317	1.973879196	1.68348338	3.098207802	2.637815809	3.191776674	2.756603317	2.043023035	1.382749267	2.756603317	2.662437262	1.521024194	3.191776674	1.388103041	2.256323243	0	1.382749267	1.521024194	1.521024194	1.521024194	1.908168856	1.17001861	1.17001861	1.442985754	3.16058705	1.382749267	1.17001861	1.033978268	1.124717443	1.17001861	1.124717443	1.68348338	1.480409397	1.908168856	1.17001861	1.17001861	3.16058705	3.191776674	0	3.191776674	1.68348338	3.098207802	3.11688341	1.908168856	2.662437262	3.11688341
OMIM:133239	0	2.524553202	0.893981707	1.681231904	1.973879196	1.68348338	2.046072455	2.08160504	2.756603317	3.165503268	1.391973686	1.382749267	2.539908783	1.378585724	1.521024194	2.04602605	1.388103041	0.931500242	0	1.382749267	1.521024194	1.521024194	2.102105491	1.741587682	0.543222926	1.078032779	1.442985754	1.895813128	1.382749267	0.576664675	0.672085874	0.374905814	0.594170605	1.075593879	1.68348338	1.480409397	1.898537135	1.086445853	0.744445359	1.735307835	2.756603317	0	2.756603317	1.68348338	2.144026826	2.875455813	1.741587682	2.538964702	2.875455813
OMIM:137215	0	1.715859426	1.053833925	2.35128443	1.895357172	1.624591862	1.745637824	1.702309136	2.043023035	1.391973686	2.934820928	1.329211523	1.606965534	1.123330657	1.462132676	1.950963521	1.329211523	0.920107118	0	1.329211523	1.462132676	1.462132676	1.462132676	1.707935386	0.522190241	1.044380483	1.39250731	0.920107118	1.329211523	0.261095121	0.672085874	0.221535254	0.573385363	0.348126828	1.624591862	1.421517879	1.850038238	1.044380483	0.716731704	1.638020287	2.043023035	0	2.043023035	1.624591862	1.632346251	2.071156232	1.707935386	2.348162465	2.071156232
OMIM:144700	0.973291276	1.869394905	1.382749267	2.741681386	3.388665677	1.68348338	3.0113861	1.382749267	1.382749267	1.382749267	1.329211523	3.0113861	1.382749267	2.889588432	1.521024194	2.889588432	2.562154234	1.971919476	1.204447954	1.382749267	1.521024194	1.521024194	1.521024194	1.382749267	1.382749267	2.562154234	1.442985754	2.689610737	3.0113861	2.664678805	0	1.815857161	1.869394905	1.329211523	1.68348338	3.29204991	1.625308645	2.562154234	1.382749267	1.382749267	1.382749267	0	1.382749267	1.68348338	2.562154234	1.382749267	1.382749267	1.382749267	1.382749267
OMIM:148500	0	2.604320715	1.036309551	1.880289402	1.973879196	1.68348338	2.046072455	2.371300328	2.756603317	2.539908783	1.606965534	1.382749267	3.239585475	1.525023531	1.521024194	2.234356318	1.388103041	1.079910334	0	1.382749267	1.521024194	1.521024194	2.102105491	1.741587682	0.543222926	1.078032779	1.801259223	1.790796545	1.382749267	0.388794217	0.672085874	0.221535254	0.594170605	0.932024381	1.68348338	1.480409397	2.046061505	1.086445853	0.744445359	2.03250827	2.756603317	2.291907285	2.756603317	1.68348338	2.144026826	2.875455813	1.741587682	2.538964702	2.875455813
OMIM:150800	0.669137752	2.292071657	0.97350547	2.697652856	3.388665677	1.68348338	3.626386557	2.159260317	2.662437262	1.378585724	1.123330657	2.889588432	1.525023531	3.877341477	1.521024194	2.656562039	3.164913839	1.645284445	2.310686194	1.495702398	1.521024194	1.521024194	1.521024194	1.741587682	1.08404539	2.889111159	2.129088495	2.694078921	2.889588432	1.917972746	0.672085874	2.322159067	1.953397778	0.937264536	1.68348338	3.068754186	2.542422466	3.320428828	1.182969279	1.606434402	2.662437262	1.413513075	2.662437262	1.68348338	3.195438383	2.788015905	1.741587682	2.538964702	2.788015905
OMIM:155240	0	1.521024194	1.521024194	1.521024194	1.973879196	1.68348338	1.521024194	1.521024194	1.521024194	1.521024194	1.462132676	1.521024194	1.521024194	1.521024194	4.045514656	1.521024194	1.521024194	4.045514656	0	3.90688522	3.90688522	3.144782414	1.521024194	1.521024194	1.521024194	1.521024194	1.521024194	3.814978754	1.521024194	2.195810947	0	1.462132676	1.521024194	1.462132676	1.68348338	1.521024194	1.625308645	1.521024194	3.144782414	1.521024194	1.521024194	0	1.521024194	1.68348338	1.521024194	1.521024194	1.521024194	1.521024194	1.521024194
OMIM:158320	0.669137752	2.969947184	1.385169799	3.221151899	3.388665677	3.416784266	3.755248181	2.508626864	3.191776674	2.04602605	1.950963521	2.889588432	2.234356318	2.656562039	1.521024194	4.314848453	3.788387525	1.835663655	2.310686194	1.382749267	1.521024194	1.521024194	3.597173338	1.741587682	1.269377101	2.862741582	2.129088495	2.883976608	2.889588432	2.049887588	0.672085874	2.322159067	1.953397778	1.218443897	3.416784266	3.068754186	2.478557238	3.320428828	1.269377101	2.224527417	3.191776674	1.193158098	3.191776674	3.416784266	3.464557627	3.442207308	1.741587682	2.969587986	3.442207308
OMIM:167000	0.912460571	1.813917974	1.388103041	3.555795543	3.180958782	3.416784266	3.108437274	1.444579607	1.388103041	1.388103041	1.329211523	2.562154234	1.388103041	3.164913839	1.521024194	3.788387525	4.201627894	1.87039454	2.310686194	1.495702398	1.521024194	1.521024194	1.521024194	1.388103041	1.388103041	3.263811159	1.442985754	3.315669102	2.562154234	3.411174926	0	2.322159067	2.232405298	1.329211523	3.416784266	2.720287963	1.625308645	3.108437274	1.444579607	1.388103041	1.388103041	0	1.388103041	3.416784266	3.108437274	1.388103041	1.388103041	1.388103041	1.388103041
OMIM:171400	0.669137752	1.943266187	1.290369183	1.545630957	2.122576474	1.68348338	2.147488007	1.809410172	2.256323243	0.931500242	0.920107118	1.971919476	1.079910334	1.645284445	4.045514656	1.835663655	1.87039454	4.135981979	1.204447954	3.664666967	3.90688522	3.52933996	1.521024194	1.741587682	1.321752938	1.774472754	1.767603711	2.475797101	1.971919476	1.33807834	0.672085874	1.316487939	1.686377872	0.58485307	1.68348338	2.020482089	2.032203352	1.755583605	3.260226502	1.3448303	2.256323243	1.009922531	2.256323243	1.68348338	2.135899632	2.254780718	1.741587682	2.030091764	2.254780718
OMIM:176807	1.204447954	1.204447954	0	2.337980173	1.204447954	0	2.310686194	0	0	0	0	1.204447954	0	2.310686194	0	2.310686194	2.310686194	1.204447954	3.712231263	0	0	0	0	0	0	2.337980173	0	2.310686194	1.204447954	3.341961246	0	3.712231263	3.712231263	0	0	1.204447954	0	2.310686194	0	0	0	0	0	0	2.310686194	0	0	0	0
OMIM:188470	0	1.382749267	1.382749267	1.382749267	1.973879196	1.68348338	1.382749267	1.495702398	1.382749267	1.382749267	1.329211523	1.382749267	1.382749267	1.495702398	3.90688522	1.382749267	1.495702398	3.664666967	0	3.890567571	3.90688522	3.144782414	1.521024194	1.382749267	1.382749267	1.495702398	1.442985754	3.468162503	1.382749267	1.99619177	0	1.329211523	1.382749267	1.329211523	1.68348338	1.480409397	1.625308645	1.382749267	2.971846234	1.382749267	1.382749267	0	1.382749267	1.68348338	1.382749267	1.382749267	1.382749267	1.382749267	1.382749267
OMIM:188550	0	1.521024194	1.521024194	1.521024194	1.973879196	1.68348338	1.521024194	1.521024194	1.521024194	1.521024194	1.462132676	1.521024194	1.521024194	1.521024194	3.90688522	1.521024194	1.521024194	3.90688522	0	3.90688522	3.994432093	3.144782414	1.521024194	1.521024194	1.521024194	1.521024194	1.521024194	3.814978754	1.521024194	2.195810947	0	1.462132676	1.521024194	1.462132676	1.68348338	1.521024194	1.625308645	1.521024194	3.144782414	1.521024194	1.521024194	0	1.521024194	1.68348338	1.521024194	1.521024194	1.521024194	1.521024194	1.521024194
OMIM:202300	0	1.521024194	1.521024194	1.521024194	1.973879196	1.68348338	1.521024194	1.521024194	1.521024194	1.521024194	1.462132676	1.521024194	1.521024194	1.521024194	3.144782414	1.521024194	1.521024194	3.52933996	0	3.144782414	3.144782414	4.186876521	1.521024194	1.521024194	1.521024194	1.521024194	1.521024194	3.144782414	1.521024194	2.195810947	0	1.462132676	1.521024194	1.462132676	1.68348338	1.521024194	1.625308645	1.521024194	3.144782414	1.521024194	1.521024194	0	1.521024194	1.68348338	1.521024194	1.521024194	1.521024194	1.521024194	1.521024194
OMIM:211980	0	1.521024194	1.521024194	2.115490594	1.973879196	1.68348338	1.521024194	1.521024194	1.521024194	2.102105491	1.462132676	1.521024194	2.102105491	1.521024194	1.521024194	3.597173338	1.521024194	1.521024194	0	1.521024194	1.521024194	1.521024194	3.94659598	1.521024194	1.521024194	1.521024194	1.521024194	1.521024194	1.521024194	1.521024194	0	1.462132676	1.521024194	1.462132676	1.68348338	1.521024194	1.625308645	1.521024194	1.521024194	1.521024194	1.521024194	0	1.521024194	1.68348338	1.521024194	1.521024194	1.521024194	1.521024194	1.521024194
OMIM:260350	0	1.741587682	1.078032779	1.741587682	1.973879196	1.68348338	1.741587682	1.741587682	1.908168856	1.741587682	1.707935386	1.382749267	1.741587682	1.741587682	1.521024194	1.741587682	1.388103041	1.741587682	0	1.382749267	1.521024194	1.521024194	1.521024194	2.627462158	1.078032779	1.078032779	1.442985754	2.627462158	1.382749267	1.078032779	0.768098142	1.044380483	1.078032779	1.044380483	1.68348338	1.480409397	2.703034816	1.086445853	1.078032779	1.741587682	1.908168856	0	1.908168856	1.68348338	1.741587682	1.954347568	2.627462158	1.872833455	1.954347568
OMIM:260500	0	1.272427788	1.321752938	2.12221501	1.973879196	1.68348338	1.363511673	0.790973194	1.17001861	0.543222926	0.522190241	1.382749267	0.543222926	1.08404539	1.521024194	1.269377101	1.388103041	1.321752938	0	1.382749267	1.521024194	1.521024194	1.521024194	1.078032779	2.705537464	1.078032779	1.442985754	2.230110094	1.382749267	0.543222926	0	0.522190241	1.392278908	0.522190241	1.68348338	1.480409397	1.625308645	1.086445853	0.744445359	0.634986987	1.17001861	0	1.17001861	1.68348338	1.09065239	1.26892234	1.078032779	1.150506464	1.26892234
OMIM:273300	0.955911075	1.715306828	1.078032779	2.965726544	3.180958782	1.68348338	2.829945233	1.137198704	1.17001861	1.078032779	1.044380483	2.562154234	1.078032779	2.889111159	1.521024194	2.862741582	3.263811159	1.774472754	2.337980173	1.495702398	1.521024194	1.521024194	1.521024194	1.078032779	1.078032779	3.354633841	1.442985754	2.862741582	2.562154234	2.841592572	0	2.346971775	2.179649953	1.044380483	1.68348338	2.720287963	1.855321593	2.973973964	1.182969279	1.078032779	1.17001861	0	1.17001861	1.68348338	2.705811261	1.26892234	1.078032779	1.150506464	1.26892234
OMIM:275355	0	1.442985754	1.442985754	2.129088495	1.973879196	1.68348338	1.442985754	1.442985754	1.442985754	1.442985754	1.39250731	1.442985754	1.801259223	2.129088495	1.521024194	2.129088495	1.442985754	1.767603711	0	1.442985754	1.521024194	1.521024194	1.521024194	1.442985754	1.442985754	1.442985754	2.433479186	2.129088495	1.442985754	1.442985754	0	1.39250731	1.442985754	1.39250731	1.68348338	1.480409397	2.433479186	1.442985754	1.442985754	1.767603711	1.442985754	1.193158098	1.442985754	1.68348338	1.442985754	1.442985754	1.442985754	1.442985754	1.442985754
OMIM:276300	0.669137752	3.379778579	1.150158074	2.520706985	3.388665677	1.68348338	3.558554106	2.508626864	3.16058705	1.895813128	0.920107118	2.689610737	1.790796545	2.694078921	3.814978754	2.883976608	3.315669102	2.475797101	2.310686194	3.468162503	3.814978754	3.144782414	1.521024194	2.627462158	2.230110094	2.862741582	2.129088495	3.688774062	2.689610737	2.115708254	0.672085874	2.322159067	2.365045913	0.932024381	1.68348338	2.876068134	3.346920147	3.320428828	1.824664882	1.895471704	3.16058705	1.661802976	3.16058705	1.68348338	3.771821757	3.11688341	2.627462158	2.538964702	3.11688341
OMIM:300854	0.973291276	1.869394905	1.382749267	2.741681386	3.388665677	1.68348338	3.0113861	1.382749267	1.382749267	1.382749267	1.329211523	3.0113861	1.382749267	2.889588432	1.521024194	2.889588432	2.562154234	1.971919476	1.204447954	1.382749267	1.521024194	1.521024194	1.521024194	1.382749267	1.382749267	2.562154234	1.442985754	2.689610737	3.0113861	2.664678805	0	1.815857161	1.869394905	1.329211523	1.68348338	3.29204991	1.625308645	2.562154234	1.382749267	1.382749267	1.382749267	0	1.382749267	1.68348338	2.562154234	1.382749267	1.382749267	1.382749267	1.382749267
OMIM:312300	0.979808851	1.328189267	0.573061702	2.456851381	3.180958782	2.563946996	2.496445528	0.790973194	1.17001861	0.576664675	0.261095121	2.664678805	0.388794217	1.917972746	2.195810947	2.049887588	3.411174926	1.33807834	3.341961246	1.99619177	2.195810947	2.195810947	1.521024194	1.078032779	0.543222926	2.841592572	1.442985754	2.115708254	2.664678805	3.680464128	0	3.259681841	2.560030161	1.075593879	2.563946996	2.81426882	1.625308645	3.058681183	1.406001	0.634986987	1.17001861	0	1.17001861	2.563946996	2.076770055	1.26892234	1.078032779	1.150506464	1.26892234
OMIM:601228	0	0.672085874	0	0.672085874	0	0	0.672085874	1.008128811	1.033978268	0.672085874	0.672085874	0	0.672085874	0.672085874	0	0.672085874	0	0.672085874	0	0	0	0	0	0.768098142	0	0	0	0.672085874	0	0	0.672085874	0	0	0	0	0	0.672085874	0	0	0.672085874	1.033978268	0	1.033978268	0	0.672085874	1.056134945	0.768098142	0.977579453	1.056134945
OMIM:601518	1.094952685	1.316487939	0.550264986	2.346971775	2.044054451	1.624591862	2.322159067	0.761527435	1.124717443	0.374905814	0.221535254	1.815857161	0.221535254	2.322159067	1.462132676	2.322159067	2.322159067	1.316487939	3.712231263	1.329211523	1.462132676	1.462132676	1.462132676	1.044380483	0.522190241	2.346971775	1.39250731	2.322159067	1.815857161	3.259681841	0	3.596290948	3.596290948	0.348126828	1.624591862	1.867609714	1.576809748	2.346743794	0.716731704	0.609221948	1.124717443	0	1.124717443	1.624591862	2.322159067	1.218443897	1.044380483	1.10767627	1.218443897
OMIM:603688	0.708498796	1.328189267	1.03035431	2.381101195	2.122576474	1.68348338	1.953397778	0.790973194	1.17001861	0.594170605	0.573385363	1.869394905	0.594170605	1.953397778	1.521024194	1.953397778	2.232405298	1.686377872	3.712231263	1.382749267	1.521024194	1.521024194	1.521024194	1.078032779	1.392278908	2.179649953	1.442985754	2.365045913	1.869394905	2.560030161	0	3.596290948	3.189484189	0.573385363	1.68348338	1.926501232	1.625308645	2.371983016	0.744445359	0.634986987	1.17001861	0	1.17001861	1.68348338	1.953397778	1.26892234	1.078032779	1.150506464	1.26892234
OMIM:603956	0	1.218443897	0.550264986	1.265462213	1.895357172	1.624591862	1.31217035	0.761527435	1.124717443	1.075593879	0.348126828	1.329211523	0.932024381	0.937264536	1.462132676	1.218443897	1.329211523	0.58485307	0	1.329211523	1.462132676	1.462132676	1.462132676	1.044380483	0.522190241	1.044380483	1.39250731	0.932024381	1.329211523	1.075593879	0	0.348126828	0.573385363	1.461066832	1.624591862	1.421517879	1.576809748	1.044380483	0.716731704	0.609221948	1.124717443	0	1.124717443	1.624591862	1.044380483	1.218443897	1.044380483	1.10767627	1.218443897
OMIM:604370	0	1.68348338	1.68348338	2.563946996	1.973879196	3.416784266	1.68348338	1.68348338	1.68348338	1.68348338	1.624591862	1.68348338	1.68348338	1.68348338	1.68348338	3.416784266	3.416784266	1.68348338	0	1.68348338	1.68348338	1.68348338	1.68348338	1.68348338	1.68348338	1.68348338	1.68348338	1.68348338	1.68348338	2.563946996	0	1.624591862	1.68348338	1.624591862	3.416784266	1.68348338	1.68348338	1.68348338	1.68348338	1.68348338	1.68348338	0	1.68348338	3.416784266	1.68348338	1.68348338	1.68348338	1.68348338	1.68348338
OMIM:605074	1.003706628	1.926501232	1.480409397	2.884854519	3.388665677	1.68348338	3.29204991	1.480409397	1.480409397	1.480409397	1.421517879	3.29204991	1.480409397	3.068754186	1.521024194	3.068754186	2.720287963	2.020482089	1.204447954	1.480409397	1.521024194	1.521024194	1.521024194	1.480409397	1.480409397	2.720287963	1.480409397	2.876068134	3.29204991	2.81426882	0	1.867609714	1.926501232	1.421517879	1.68348338	3.434112251	1.625308645	2.720287963	1.480409397	1.480409397	1.480409397	0	1.480409397	1.68348338	2.720287963	1.480409397	1.480409397	1.480409397	1.480409397
OMIM:606719	0	1.898537135	1.625308645	2.542422466	1.973879196	1.68348338	2.192415311	1.898537135	1.908168856	1.898537135	1.850038238	1.625308645	2.046061505	2.542422466	1.625308645	2.478557238	1.625308645	2.032203352	0	1.625308645	1.625308645	1.625308645	1.625308645	2.703034816	1.625308645	1.855321593	2.433479186	3.346920147	1.625308645	1.625308645	0.672085874	1.576809748	1.625308645	1.576809748	1.68348338	1.625308645	4.151997442	1.625308645	1.625308645	2.032203352	1.908168856	1.193158098	1.908168856	1.68348338	1.898537135	1.954347568	2.703034816	1.898537135	1.954347568
OMIM:608089	1.051502182	1.755583605	1.086445853	3.058681183	3.180958782	1.68348338	3.320428828	1.086445853	1.17001861	1.086445853	1.044380483	2.562154234	1.086445853	3.320428828	1.521024194	3.320428828	3.108437274	1.755583605	2.310686194	1.382749267	1.521024194	1.521024194	1.521024194	1.086445853	1.086445853	2.973973964	1.442985754	3.320428828	2.562154234	3.058681183	0	2.346743794	2.371983016	1.044380483	1.68348338	2.720287963	1.625308645	3.382962309	1.086445853	1.086445853	1.17001861	0	1.17001861	1.68348338	3.382962309	1.26892234	1.086445853	1.150506464	1.26892234
OMIM:608266	0	1.272427788	0.744445359	0.744445359	1.973879196	1.68348338	1.363511673	1.182969279	1.17001861	0.744445359	0.716731704	1.382749267	0.744445359	1.182969279	3.144782414	1.269377101	1.444579607	3.260226502	0	2.971846234	3.144782414	3.144782414	1.521024194	1.078032779	0.744445359	1.182969279	1.442985754	1.824664882	1.382749267	1.406001	0	0.716731704	0.744445359	0.716731704	1.68348338	1.480409397	1.625308645	1.086445853	4.234981566	0.744445359	1.17001861	0	1.17001861	1.68348338	1.09065239	1.26892234	1.078032779	1.150506464	1.26892234
OMIM:608615	0	2.67506549	1.206775881	2.275258542	1.973879196	1.68348338	2.132738771	2.08160504	3.16058705	1.735307835	1.638020287	1.382749267	2.03250827	1.606434402	1.521024194	2.224527417	1.388103041	1.3448303	0	1.382749267	1.521024194	1.521024194	1.521024194	1.741587682	0.634986987	1.078032779	1.767603711	1.895471704	1.382749267	0.634986987	0.672085874	0.609221948	0.634986987	0.609221948	1.68348338	1.480409397	2.032203352	1.086445853	0.744445359	3.117474449	3.16058705	1.009922531	3.16058705	1.68348338	2.459160578	3.11688341	1.741587682	2.538964702	3.11688341
OMIM:609310	0	3.16058705	1.17001861	2.756603317	1.973879196	1.68348338	3.098207802	2.637815809	3.191776674	2.756603317	2.043023035	1.382749267	2.756603317	2.662437262	1.521024194	3.191776674	1.388103041	2.256323243	0	1.382749267	1.521024194	1.521024194	1.521024194	1.908168856	1.17001861	1.17001861	1.442985754	3.16058705	1.382749267	1.17001861	1.033978268	1.124717443	1.17001861	1.124717443	1.68348338	1.480409397	1.908168856	1.17001861	1.17001861	3.16058705	3.191776674	0	3.191776674	1.68348338	3.098207802	3.11688341	1.908168856	2.662437262	3.11688341
OMIM:610644	0	0	0	2.291907285	0	0	0	0	0	0	0	0	2.291907285	1.413513075	0	1.193158098	0	1.009922531	0	0	0	0	0	0	0	0	1.193158098	1.661802976	0	0	0	0	0	0	0	0	1.193158098	0	0	1.009922531	0	2.291907285	0	0	0	0	0	0	0
OMIM:612229	0	3.16058705	1.17001861	2.756603317	1.973879196	1.68348338	3.098207802	2.637815809	3.191776674	2.756603317	2.043023035	1.382749267	2.756603317	2.662437262	1.521024194	3.191776674	1.388103041	2.256323243	0	1.382749267	1.521024194	1.521024194	1.521024194	1.908168856	1.17001861	1.17001861	1.442985754	3.16058705	1.382749267	1.17001861	1.033978268	1.124717443	1.17001861	1.124717443	1.68348338	1.480409397	1.908168856	1.17001861	1.17001861	3.16058705	3.191776674	0	3.191776674	1.68348338	3.098207802	3.11688341	1.908168856	2.662437262	3.11688341
OMIM:612555	0	1.68348338	1.68348338	2.563946996	1.973879196	3.416784266	1.68348338	1.68348338	1.68348338	1.68348338	1.624591862	1.68348338	1.68348338	1.68348338	1.68348338	3.416784266	3.416784266	1.68348338	0	1.68348338	1.68348338	1.68348338	1.68348338	1.68348338	1.68348338	1.68348338	1.68348338	1.68348338	1.68348338	2.563946996	0	1.624591862	1.68348338	1.624591862	3.416784266	1.68348338	1.68348338	1.68348338	1.68348338	1.68348338	1.68348338	0	1.68348338	3.416784266	1.68348338	1.68348338	1.68348338	1.68348338	1.68348338
OMIM:612591	0.669137752	2.793729454	1.09065239	3.279627215	3.180958782	1.68348338	3.464557627	2.08160504	3.098207802	2.144026826	1.632346251	2.562154234	2.144026826	3.195438383	1.521024194	3.464557627	3.108437274	2.135899632	2.310686194	1.382749267	1.521024194	1.521024194	1.521024194	1.741587682	1.09065239	2.705811261	1.442985754	3.771821757	2.562154234	2.076770055	0.672085874	2.322159067	1.953397778	1.044380483	1.68348338	2.720287963	1.898537135	3.382962309	1.09065239	2.459160578	3.098207802	0	3.098207802	1.68348338	3.842324651	3.11688341	1.741587682	2.538964702	3.11688341
OMIM:613244	0	3.11688341	1.26892234	2.875455813	1.973879196	1.68348338	3.491717821	2.765153128	3.11688341	2.875455813	2.071156232	1.382749267	2.875455813	2.788015905	1.521024194	3.442207308	1.388103041	2.254780718	0	1.382749267	1.521024194	1.521024194	1.521024194	1.954347568	1.26892234	1.26892234	1.442985754	3.11688341	1.382749267	1.26892234	1.056134945	1.218443897	1.26892234	1.218443897	1.68348338	1.480409397	1.954347568	1.26892234	1.26892234	3.11688341	3.11688341	0	3.11688341	1.68348338	3.11688341	3.491717821	1.954347568	2.788015905	3.491717821
OMIM:613347	0	1.741587682	1.078032779	1.741587682	1.973879196	1.68348338	1.741587682	1.741587682	1.908168856	1.741587682	1.707935386	1.382749267	1.741587682	1.741587682	1.521024194	1.741587682	1.388103041	1.741587682	0	1.382749267	1.521024194	1.521024194	1.521024194	2.627462158	1.078032779	1.078032779	1.442985754	2.627462158	1.382749267	1.078032779	0.768098142	1.044380483	1.078032779	1.044380483	1.68348338	1.480409397	2.703034816	1.086445853	1.078032779	1.741587682	1.908168856	0	1.908168856	1.68348338	1.741587682	1.954347568	2.627462158	1.872833455	1.954347568
OMIM:613659	0	2.538964702	1.150506464	2.969587986	1.973879196	1.68348338	2.969587986	2.519565982	2.662437262	2.538964702	2.348162465	1.382749267	2.538964702	2.538964702	1.521024194	2.969587986	1.388103041	2.030091764	0	1.382749267	1.521024194	1.521024194	1.521024194	1.872833455	1.150506464	1.150506464	1.442985754	2.538964702	1.382749267	1.150506464	0.977579453	1.10767627	1.150506464	1.10767627	1.68348338	1.480409397	1.898537135	1.150506464	1.150506464	2.538964702	2.662437262	0	2.662437262	1.68348338	2.538964702	2.788015905	1.872833455	3.152760988	2.788015905
OMIM:614331	0	3.11688341	1.26892234	2.875455813	1.973879196	1.68348338	3.491717821	2.765153128	3.11688341	2.875455813	2.071156232	1.382749267	2.875455813	2.788015905	1.521024194	3.442207308	1.388103041	2.254780718	0	1.382749267	1.521024194	1.521024194	1.521024194	1.954347568	1.26892234	1.26892234	1.442985754	3.11688341	1.382749267	1.26892234	1.056134945	1.218443897	1.26892234	1.218443897	1.68348338	1.480409397	1.954347568	1.26892234	1.26892234	3.11688341	3.11688341	0	3.11688341	1.68348338	3.11688341	3.491717821	1.954347568	2.788015905	3.491717821
OMIM:614337	0.669137752	2.528114033	1.181890633	3.352418545	3.180958782	1.68348338	3.708637461	2.08160504	3.098207802	1.98515737	1.557768357	2.562154234	1.98515737	3.356786503	1.521024194	3.766668115	3.315669102	2.057184252	2.310686194	1.382749267	1.521024194	1.521024194	1.521024194	1.741587682	1.181890633	2.73860761	1.442985754	3.604006166	2.562154234	2.482764073	0.672085874	2.322159067	1.957120985	1.13141219	1.68348338	2.720287963	1.898537135	3.382962309	1.181890633	2.105871168	3.098207802	0	3.098207802	1.68348338	3.552486997	3.491717821	1.741587682	2.538964702	3.491717821
OMIM:614350	0.669137752	2.528919183	1.119343843	3.123454373	3.180958782	1.68348338	3.615139779	2.08160504	3.098207802	2.019002588	1.549749537	2.562154234	2.019002588	3.221066706	1.521024194	3.587413891	3.108437274	2.046141676	2.310686194	1.382749267	1.521024194	1.521024194	1.521024194	1.741587682	1.119343843	2.705811261	1.442985754	3.405232509	2.562154234	2.223795628	0.672085874	2.322159067	1.953397778	1.072230629	1.68348338	2.720287963	1.898537135	3.382962309	1.119343843	2.154202042	3.098207802	0	3.098207802	1.68348338	3.495824367	3.491717821	1.741587682	2.538964702	3.491717821
OMIM:614385	0	3.11688341	1.26892234	2.875455813	1.973879196	1.68348338	3.491717821	2.765153128	3.11688341	2.875455813	2.071156232	1.382749267	2.875455813	2.788015905	1.521024194	3.442207308	1.388103041	2.254780718	0	1.382749267	1.521024194	1.521024194	1.521024194	1.954347568	1.26892234	1.26892234	1.442985754	3.11688341	1.382749267	1.26892234	1.056134945	1.218443897	1.26892234	1.218443897	1.68348338	1.480409397	1.954347568	1.26892234	1.26892234	3.11688341	3.11688341	0	3.11688341	1.68348338	3.11688341	3.491717821	1.954347568	2.788015905	3.491717821
OMIM:614456	0	1.663852874	1.663852874	2.491381074	1.973879196	1.68348338	2.08523477	1.663852874	1.663852874	1.663852874	1.624591862	1.663852874	1.942510016	2.491381074	1.663852874	2.491381074	1.663852874	1.916333507	0	1.663852874	1.663852874	1.663852874	1.663852874	1.663852874	1.663852874	2.08523477	2.197488339	2.491381074	1.663852874	1.663852874	0	1.624591862	1.663852874	1.624591862	1.68348338	1.663852874	2.981100909	1.663852874	1.663852874	1.916333507	1.663852874	1.193158098	1.663852874	1.68348338	1.663852874	1.663852874	1.663852874	1.663852874	1.663852874
OMIM:614564	0	1.272427788	1.525389366	1.988391483	1.973879196	3.416784266	1.363511673	0.790973194	1.17001861	0.717183761	0.894023646	1.382749267	1.338608531	1.119943277	1.521024194	1.661583129	1.860821465	0.719238014	0	1.382749267	1.521024194	1.521024194	1.521024194	1.078032779	0.543222926	1.078032779	1.801259223	0.823154325	1.382749267	0.466172181	0	0.295380339	0.594170605	0.348126828	3.416784266	1.480409397	1.772833015	1.086445853	0.744445359	1.60107949	1.17001861	1.413513075	1.17001861	3.416784266	1.09065239	1.26892234	1.078032779	1.150506464	1.26892234
OMIM:615083	0	3.44928311	1.195269623	3.176446122	1.973879196	1.68348338	3.265480504	2.790844997	3.265480504	2.930239284	2.115184933	1.382749267	2.930239284	2.82222528	1.521024194	3.265480504	1.388103041	2.365798697	0	1.382749267	1.521024194	1.521024194	1.521024194	1.953897021	1.195269623	1.195269623	1.442985754	3.771562602	1.382749267	1.195269623	1.106964969	1.146770726	1.195269623	1.146770726	1.68348338	1.480409397	1.953897021	1.195269623	1.195269623	3.44928311	3.265480504	0	3.265480504	1.68348338	3.836186854	3.265480504	1.953897021	2.82222528	3.265480504
[truncated: 6 more columns]
